# Supplementary material for: Metagenomic Survey of the Highly Polyphagous Anastrepha ludens Developing in Ancestral and Exotic Hosts Reveals the Lack of a Stable Microbiota in Larvae and the Strong Influence of Metamorphosis on Adult Gut Microbiota
Source: Front Microbiol. 2021 Aug 2;12:685937. doi: 10.3389/fmicb.2021.685937 (PMC8367737; doi:10.3389/fmicb.2021.685937)
Supplement: Supplementary Table 1 — Details on A. ludens’s hosts used in study as well as on collection sites in different states of Mexico. [file Table_1.xls]

## Sheet: species_1-119
Host plant	Family	Status	Collection site	Latitude (N)	Longitude (W)	masl	N latitude	W longitude
Casimiroa greggii	Rutaceae	Ancestral Native	Guadalcazar, San Luis Potosí	22°37'25.61"	100°23'52.58"	1667	22.6238	-100.398
Casimiroa edulis	Rutaceae	Ancestral Native	Zimpizahua, Coatepec, Veracruz	19°25'34.98"	96°57'5.56"	1109	19.4264	-96.9515
Citrus x aurantium	Rutaceae	Exotic	Apazapan, Veracruz	19°19'21.96"	96°43'8.29"	324	19.3228	-96.719
Capsicum pubescens	Solanaceae	Native	San Andrés Tlalnelhuayocan, Veracruz	19°34'7.19"	96°58'15.72"	1614	19.5687	-96.971
Mangifera indica cv. Ataulfo	Anacardiaceae	Exotic	Cuautla, Morelos	18°47'41.02"	98°57'15.95"	1307	18.7947	-98.9544
Prunus persica	Rosaceae	Exotic	San Lucas, Galeana, Nuevo León	24°56'47.19"	100°10'3.55"	1724	24.9464	-100.168
