# Supplementary material for: Metagenomic Survey of the Highly Polyphagous Anastrepha ludens Developing in Ancestral and Exotic Hosts Reveals the Lack of a Stable Microbiota in Larvae and the Strong Influence of Metamorphosis on Adult Gut Microbiota
Source: Front Microbiol. 2021 Aug 2;12:685937. doi: 10.3389/fmicb.2021.685937 (PMC8367737; doi:10.3389/fmicb.2021.685937)
Supplement: Supplementary Table 2 — Number of raw sequences per sample, after filtering, merging, and removing chimeras. [file Table_2.xls]

## Sheet: track
Sample	#_of_input_sequences	#_of_filtered_sequences	denoisedF	denoisedR	#_of_merged	#_of_non_chimeric_sequences
females-mango-1	232127	190885	190409	190750	190171	153670
females-mango-2	109113	92767	92478	92662	91772	49191
females-mango-3	177783	152465	152107	152316	151378	94360
females-mango-4	131152	112792	112331	112684	112178	64592
females-mango-5	219867	188792	188403	188609	187846	149726
females-manzano-pepper-1	93434	81037	80837	80946	80360	62440
females-manzano-pepper-2	33792	29241	29060	29144	28946	24951
females-manzano-pepper-3	39666	34280	34064	34234	33991	29457
females-manzano-pepper-4	29116	25607	25511	25538	25393	21861
females-manzano-pepper-5	58884	50232	50122	50132	50110	42845
females-orange-1	79182	67543	67035	67301	65876	53310
females-orange-2	60070	51386	50907	51070	50114	38823
females-orange-3	55501	48350	48050	48220	47799	38633
females-orange-4	34644	31579	31356	31280	30862	21744
females-orange-5	717912	613424	612848	612553	602519	411306
females-peach-1	178385	140764	140133	140264	138024	121645
females-peach-2	93833	75289	74562	74960	73326	65051
females-peach-3	281802	222885	222112	222219	219151	190420
females-peach-4	61972	49623	49249	49366	48370	40108
females-peach-5	185780	145562	144927	145123	142704	115090
females-white-sapote-1	24900	21910	21841	21855	21794	19628
females-white-sapote-2	31800	27676	27643	27655	27570	21636
females-white-sapote-3	51355	44933	44854	44864	44645	21314
females-white-sapote-4	16284	12233	12120	12149	11682	7226
females-white-sapote-5	66996	58807	58701	58739	58526	39640
females-yellow-chapote-1	31895	27417	27266	27352	27082	19916
females-yellow-chapote-2	9737	9057	9019	8984	8926	7993
females-yellow-chapote-3	34875	30460	30378	30391	30258	26750
females-yellow-chapote-4	26710	22962	22854	22879	22678	15483
females-yellow-chapote-5	42767	37876	37766	37827	37607	32232
larvae-mango-1	209882	164207	164035	163742	162850	147274
larvae-mango-2	70282	52305	52195	52232	52052	46413
larvae-mango-3	180119	136969	136751	136819	136502	119963
larvae-mango-4	74210	60242	59972	59991	59511	52583
larvae-mango-5	5710	3709	3548	3541	3330	3057
larvae-manzano-pepper-1	171455	141911	141252	141431	139815	122726
larvae-manzano-pepper-2	214795	176795	176287	176409	175077	154546
larvae-manzano-pepper-3	270515	219938	218767	219345	215990	168450
larvae-manzano-pepper-4	247876	201841	200997	201326	199301	162619
larvae-manzano-pepper-5	207785	170108	169500	169507	167490	146040
larvae-orange-1	52939	49461	49103	49318	48918	43202
larvae-orange-2	76408	70113	69794	69916	68899	57782
larvae-orange-3	51535	43729	43526	43618	43283	37650
larvae-orange-4	506082	415744	414859	415421	412504	348429
larvae-orange-5	21364	11583	11446	11453	11237	10099
larvae-peach-1	53339	43002	42742	42760	42114	35791
larvae-peach-2	174106	135620	134969	135368	134027	113111
larvae-peach-3	60203	49195	48927	49030	48338	42892
larvae-peach-4	103234	82606	82239	82442	81286	69267
larvae-white-sapote-1	64549	50673	49345	49687	47103	35751
larvae-white-sapote-2	47456	39160	37997	38059	35711	27934
larvae-white-sapote-3	50529	39274	38074	38126	35732	26278
larvae-white-sapote-4	60265	46823	45283	45823	42741	33520
larvae-white-sapote-5	27427	20811	19817	19848	18218	14303
larvae-yellow-chapote-1	100903	71788	71519	71618	71127	59264
larvae-yellow-chapote-2	69189	59605	59458	59472	58893	47652
larvae-yellow-chapote-3	37776	32455	32198	32320	31654	25293
larvae-yellow-chapote-4	9649	8149	7981	7988	7757	6485
larvae-yellow-chapote-5	52113	45756	45573	45670	45460	33774
males-mango-1	234426	199847	199393	199741	199326	162460
males-mango-2	237237	203627	203509	203567	203437	171914
males-mango-3	98515	80823	80694	80675	79809	63497
males-mango-4	188862	152281	151819	152150	151009	93690
males-mango-5	255386	210658	210416	210448	209980	147966
males-manzano-pepper-1	87140	73818	73685	73741	73525	63741
males-manzano-pepper-2	121818	103274	103006	103125	102704	87637
males-manzano-pepper-3	127311	107688	107463	107584	107154	92191
males-manzano-pepper-4	140654	120685	120535	120621	120495	103277
males-manzano-pepper-5	116211	96487	96172	96322	95770	79881
males-orange-1	24573	21276	21083	21118	20568	15290
males-orange-2	20745	18198	18109	18142	18072	11342
males-orange-3	55870	51347	51179	51215	50849	30340
males-orange-4	7059	5598	5425	5416	5266	3415
males-orange-5	17616	14820	14611	14637	14382	10850
males-peach-1	95551	78762	78586	78723	78564	58384
males-peach-2	234510	196795	196657	196715	196639	126677
males-peach-3	395514	312076	310576	311269	306814	258893
males-peach-4	188869	153257	152415	152855	150690	129596
males-peach-5	72916	58116	57714	57665	56546	50643
males-white-sapote-1	13075	12123	12028	12041	12002	8428
males-white-sapote-2	158972	134703	134067	134546	133496	111762
males-white-sapote-3	427474	370376	370238	370266	363019	318243
males-white-sapote-4	63941	56319	56219	56287	55832	39955
males-white-sapote-5	62208	54704	54644	54655	54555	47562
males-yellow-chapote-1	43131	38032	37776	37923	37296	21925
males-yellow-chapote-2	44770	39236	39205	39176	39052	31759
males-yellow-chapote-3	4534	4186	4135	4101	4022	3246
males-yellow-chapote-4	28838	25282	25096	25194	24802	20044
males-yellow-chapote-5	39408	33898	33660	33849	33513	26824
pulp-mango-1	39774	29611	29412	29582	29268	26570
pulp-mango-2	82687	62619	62323	62489	62078	56243
pulp-mango-3	97931	75951	75664	75759	75350	66793
pulp-mango-4	96688	72223	71880	71868	71017	63259
pulp-mango-5	91721	67254	66810	67072	66394	59623
pulp-manzano-pepper-1	268496	203030	201415	202063	197431	146433
pulp-manzano-pepper-2	151464	116613	115379	115910	112286	84569
pulp-manzano-pepper-3	278086	223333	221641	222525	217886	165851
pulp-manzano-pepper-4	277219	217248	215843	216461	212861	168187
pulp-manzano-pepper-5	222011	172190	170762	171387	167625	128255
pulp-orange-1	33424	28145	27919	27948	27438	19852
pulp-orange-2	32604	27203	27084	27106	26026	20283
pulp-orange-3	9483	7536	7426	7447	7142	5544
pulp-orange-4	16330	12983	12861	12873	12557	10791
pulp-orange-5	98819	78320	78003	78012	76924	67220
pulp-peach-1	110016	87786	87570	87576	87028	74864
pulp-peach-2	100559	79630	79303	79438	78776	68032
pulp-peach-3	255779	193866	193073	193466	190821	164560
pulp-peach-4	287876	214673	213894	214092	210642	174723
pulp-peach-5	137970	107964	107464	107592	106142	90821
pulp-white-sapote-1	48115	39101	37647	38006	35443	27938
pulp-white-sapote-2	40760	33296	32988	33113	32511	24896
pulp-white-sapote-3	40570	33546	32841	32968	31840	25699
pulp-white-sapote-4	40139	32677	32206	32256	31452	23950
pulp-white-sapote-5	35893	28856	28146	28298	27490	25414
pulp-yellow-chapote-1	3589026	2967783	2963608	2963868	2917022	2341482
pulp-yellow-chapote-2	477893	358125	357107	357522	353153	255603
pulp-yellow-chapote-3	106030	93452	92945	93160	89454	48061
pulp-yellow-chapote-4	3781525	2979363	2970163	2970634	2920586	1933304
pulp-yellow-chapote-5	61541	52630	52216	52467	51595	39720
