# Supplementary material for: Metagenomic Survey of the Highly Polyphagous Anastrepha ludens Developing in Ancestral and Exotic Hosts Reveals the Lack of a Stable Microbiota in Larvae and the Strong Influence of Metamorphosis on Adult Gut Microbiota
Source: Front Microbiol. 2021 Aug 2;12:685937. doi: 10.3389/fmicb.2021.685937 (PMC8367737; doi:10.3389/fmicb.2021.685937)
Supplement: Supplementary Table 3 — Abundance of ASVs and their annotation detected across the libraries. We only report taxa with >1% relative abundance across the dataset. [file Table_3.xls]

## Sheet: Supplementary_Table_3
	OTU	Sample	Abundance	host	origin	domain	phylum	class	order	family	genus
318	ASV1885	pulp-yellow-chapote-5	13.0727	yellow_chapote	pulp	Bacteria	Proteobacteria	Gammaproteobacteria	Enterobacteriales	Enterobacteriaceae	Rosenbergiella
327	ASV102	pulp-yellow-chapote-5	5.46894	yellow_chapote	pulp	Bacteria	Proteobacteria	Gammaproteobacteria	Enterobacteriales	Enterobacteriaceae	Tatumella
341	ASV4563	pulp-yellow-chapote-5	2.66251	yellow_chapote	pulp	Bacteria	Proteobacteria	Gammaproteobacteria	Enterobacteriales	Enterobacteriaceae	Lonsdalea
398	ASV2692	pulp-yellow-chapote-5	34.8045	yellow_chapote	pulp	Bacteria	Proteobacteria	Gammaproteobacteria	Oceanospirillales	Halomonadaceae	Zymobacter
399	ASV2099	pulp-yellow-chapote-5	32.142	yellow_chapote	pulp	Bacteria	Proteobacteria	Gammaproteobacteria	Oceanospirillales	Halomonadaceae	Carnimonas
437	ASV1066	pulp-yellow-chapote-5	10.65	yellow_chapote	pulp	Bacteria	Firmicutes	Bacilli	Lactobacillales	Leuconostocaceae	Weissella
44	ASV420	pulp-yellow-chapote-4	37.3681	yellow_chapote	pulp	Bacteria	Proteobacteria	Alphaproteobacteria	Acetobacterales	Acetobacteraceae	Acetobacter
80	ASV190	pulp-yellow-chapote-4	10.3946	yellow_chapote	pulp	Bacteria	Proteobacteria	Alphaproteobacteria	Acetobacterales	Acetobacteraceae	Gluconobacter
358	ASV4563	pulp-yellow-chapote-4	1.06409	yellow_chapote	pulp	Bacteria	Proteobacteria	Gammaproteobacteria	Enterobacteriales	Enterobacteriaceae	Lonsdalea
403	ASV2692	pulp-yellow-chapote-4	5.09592	yellow_chapote	pulp	Bacteria	Proteobacteria	Gammaproteobacteria	Oceanospirillales	Halomonadaceae	Zymobacter
407	ASV273	pulp-yellow-chapote-4	30.4086	yellow_chapote	pulp	Bacteria	Firmicutes	Bacilli	Lactobacillales	Lactobacillaceae	Lactobacillus
436	ASV1066	pulp-yellow-chapote-4	11.7262	yellow_chapote	pulp	Bacteria	Firmicutes	Bacilli	Lactobacillales	Leuconostocaceae	Weissella
445	ASV1111	pulp-yellow-chapote-4	1.75227	yellow_chapote	pulp	Bacteria	Firmicutes	Bacilli	Lactobacillales	Leuconostocaceae	Leuconostoc
89	ASV190	pulp-yellow-chapote-3	6.05847	yellow_chapote	pulp	Bacteria	Proteobacteria	Alphaproteobacteria	Acetobacterales	Acetobacteraceae	Gluconobacter
287	ASV1885	pulp-yellow-chapote-3	90.6849	yellow_chapote	pulp	Bacteria	Proteobacteria	Gammaproteobacteria	Enterobacteriales	Enterobacteriaceae	Rosenbergiella
322	ASV102	pulp-yellow-chapote-2	9.48616	yellow_chapote	pulp	Bacteria	Proteobacteria	Gammaproteobacteria	Enterobacteriales	Enterobacteriaceae	Tatumella
325	ASV1885	pulp-yellow-chapote-2	6.44686	yellow_chapote	pulp	Bacteria	Proteobacteria	Gammaproteobacteria	Enterobacteriales	Enterobacteriaceae	Rosenbergiella
396	ASV2099	pulp-yellow-chapote-2	38.1786	yellow_chapote	pulp	Bacteria	Proteobacteria	Gammaproteobacteria	Oceanospirillales	Halomonadaceae	Carnimonas
401	ASV2692	pulp-yellow-chapote-2	18.851	yellow_chapote	pulp	Bacteria	Proteobacteria	Gammaproteobacteria	Oceanospirillales	Halomonadaceae	Zymobacter
432	ASV1066	pulp-yellow-chapote-2	24.8603	yellow_chapote	pulp	Bacteria	Firmicutes	Bacilli	Lactobacillales	Leuconostocaceae	Weissella
17	ASV190	pulp-yellow-chapote-1	61.8856	yellow_chapote	pulp	Bacteria	Proteobacteria	Alphaproteobacteria	Acetobacterales	Acetobacteraceae	Gluconobacter
111	ASV420	pulp-yellow-chapote-1	1.32603	yellow_chapote	pulp	Bacteria	Proteobacteria	Alphaproteobacteria	Acetobacterales	Acetobacteraceae	Acetobacter
305	ASV102	pulp-yellow-chapote-1	27.8853	yellow_chapote	pulp	Bacteria	Proteobacteria	Gammaproteobacteria	Enterobacteriales	Enterobacteriaceae	Tatumella
405	ASV2692	pulp-yellow-chapote-1	1.4279	yellow_chapote	pulp	Bacteria	Proteobacteria	Gammaproteobacteria	Oceanospirillales	Halomonadaceae	Zymobacter
444	ASV4393	pulp-yellow-chapote-1	1.86722	yellow_chapote	pulp	Bacteria	Firmicutes	Bacilli	Lactobacillales	Leuconostocaceae	Fructobacillus
449	ASV1111	pulp-yellow-chapote-1	1.25109	yellow_chapote	pulp	Bacteria	Firmicutes	Bacilli	Lactobacillales	Leuconostocaceae	Leuconostoc
450	ASV1066	pulp-yellow-chapote-1	1.17974	yellow_chapote	pulp	Bacteria	Firmicutes	Bacilli	Lactobacillales	Leuconostocaceae	Weissella
561	ASV2819	pulp-yellow-chapote-1	2.05075	yellow_chapote	pulp	Bacteria	Firmicutes	Bacilli	Lactobacillales	Streptococcaceae	Lactococcus
9	ASV420	pulp-white-sapote-5	75.0889	white_sapote	pulp	Bacteria	Proteobacteria	Alphaproteobacteria	Acetobacterales	Acetobacteraceae	Acetobacter
99	ASV3948	pulp-white-sapote-5	2.57032	white_sapote	pulp	Bacteria	Proteobacteria	Alphaproteobacteria	Acetobacterales	Acetobacteraceae	Komagataeibacter
144	ASV2257	pulp-white-sapote-5	2.50566	white_sapote	pulp	Bacteria	Epsilonbacteraeota	Campylobacteria	Campylobacterales	Arcobacteraceae	Arcobacter
191	ASV5473	pulp-white-sapote-5	4.2677	white_sapote	pulp	Bacteria	Proteobacteria	Gammaproteobacteria	Betaproteobacteriales	Burkholderiaceae	Lampropedia
232	ASV4803	pulp-white-sapote-5	1.27708	white_sapote	pulp	Bacteria	Proteobacteria	Gammaproteobacteria	Betaproteobacteriales	Burkholderiaceae	Kerstersia
265	ASV4093	pulp-white-sapote-5	1.05076	white_sapote	pulp	Bacteria	Bacteroidetes	Bacteroidia	Bacteroidales	Dysgonomonadaceae	Dysgonomonas
413	ASV273	pulp-white-sapote-5	5.75493	white_sapote	pulp	Bacteria	Firmicutes	Bacilli	Lactobacillales	Lactobacillaceae	Lactobacillus
481	ASV1193	pulp-white-sapote-5	1.56806	white_sapote	pulp	Bacteria	Proteobacteria	Gammaproteobacteria	Pseudomonadales	Moraxellaceae	Acinetobacter
7	ASV420	pulp-white-sapote-4	80.3397	white_sapote	pulp	Bacteria	Proteobacteria	Alphaproteobacteria	Acetobacterales	Acetobacteraceae	Acetobacter
114	ASV3948	pulp-white-sapote-4	1.09771	white_sapote	pulp	Bacteria	Proteobacteria	Alphaproteobacteria	Acetobacterales	Acetobacteraceae	Komagataeibacter
229	ASV5473	pulp-white-sapote-4	1.39284	white_sapote	pulp	Bacteria	Proteobacteria	Gammaproteobacteria	Betaproteobacteriales	Burkholderiaceae	Lampropedia
230	ASV4803	pulp-white-sapote-4	1.37213	white_sapote	pulp	Bacteria	Proteobacteria	Gammaproteobacteria	Betaproteobacteriales	Burkholderiaceae	Kerstersia
259	ASV4093	pulp-white-sapote-4	3.36043	white_sapote	pulp	Bacteria	Bacteroidetes	Bacteroidia	Bacteroidales	Dysgonomonadaceae	Dysgonomonas
372	ASV5104	pulp-white-sapote-4	1.08735	white_sapote	pulp	Bacteria	Firmicutes	Bacilli	Lactobacillales	Enterococcaceae	Enterococcus
415	ASV273	pulp-white-sapote-4	4.46849	white_sapote	pulp	Bacteria	Firmicutes	Bacilli	Lactobacillales	Lactobacillaceae	Lactobacillus
452	ASV4393	pulp-white-sapote-4	1.00968	white_sapote	pulp	Bacteria	Firmicutes	Bacilli	Lactobacillales	Leuconostocaceae	Fructobacillus
486	ASV1193	pulp-white-sapote-4	1.17537	white_sapote	pulp	Bacteria	Proteobacteria	Gammaproteobacteria	Pseudomonadales	Moraxellaceae	Acinetobacter
8	ASV420	pulp-white-sapote-3	76.7836	white_sapote	pulp	Bacteria	Proteobacteria	Alphaproteobacteria	Acetobacterales	Acetobacteraceae	Acetobacter
113	ASV3948	pulp-white-sapote-3	1.20023	white_sapote	pulp	Bacteria	Proteobacteria	Alphaproteobacteria	Acetobacterales	Acetobacteraceae	Komagataeibacter
410	ASV273	pulp-white-sapote-3	13.0067	white_sapote	pulp	Bacteria	Firmicutes	Bacilli	Lactobacillales	Lactobacillaceae	Lactobacillus
551	ASV12838	pulp-white-sapote-3	1.42173	white_sapote	pulp	Bacteria	Firmicutes	Clostridia	Clostridiales	Ruminococcaceae	Caproiciproducens
11	ASV420	pulp-white-sapote-2	73.586	white_sapote	pulp	Bacteria	Proteobacteria	Alphaproteobacteria	Acetobacterales	Acetobacteraceae	Acetobacter
85	ASV3948	pulp-white-sapote-2	8.81899	white_sapote	pulp	Bacteria	Proteobacteria	Alphaproteobacteria	Acetobacterales	Acetobacteraceae	Komagataeibacter
408	ASV273	pulp-white-sapote-2	16.0759	white_sapote	pulp	Bacteria	Firmicutes	Bacilli	Lactobacillales	Lactobacillaceae	Lactobacillus
27	ASV420	pulp-white-sapote-1	47.5061	white_sapote	pulp	Bacteria	Proteobacteria	Alphaproteobacteria	Acetobacterales	Acetobacteraceae	Acetobacter
79	ASV3948	pulp-white-sapote-1	10.4332	white_sapote	pulp	Bacteria	Proteobacteria	Alphaproteobacteria	Acetobacterales	Acetobacteraceae	Komagataeibacter
121	ASV7462	pulp-white-sapote-1	1.13382	white_sapote	pulp	Bacteria	Tenericutes	Mollicutes	Acholeplasmatales	Acholeplasmataceae	Acholeplasma
140	ASV2257	pulp-white-sapote-1	8.06158	white_sapote	pulp	Bacteria	Epsilonbacteraeota	Campylobacteria	Campylobacterales	Arcobacteraceae	Arcobacter
199	ASV5473	pulp-white-sapote-1	3.41187	white_sapote	pulp	Bacteria	Proteobacteria	Gammaproteobacteria	Betaproteobacteriales	Burkholderiaceae	Lampropedia
212	ASV1091	pulp-white-sapote-1	2.17923	white_sapote	pulp	Bacteria	Proteobacteria	Gammaproteobacteria	Betaproteobacteriales	Burkholderiaceae	GKS98 freshwater group
236	ASV4803	pulp-white-sapote-1	1.15463	white_sapote	pulp	Bacteria	Proteobacteria	Gammaproteobacteria	Betaproteobacteriales	Burkholderiaceae	Kerstersia
258	ASV4093	pulp-white-sapote-1	4.45727	white_sapote	pulp	Bacteria	Bacteroidetes	Bacteroidia	Bacteroidales	Dysgonomonadaceae	Dysgonomonas
393	ASV2836	pulp-white-sapote-1	1.18063	white_sapote	pulp	Bacteria	Bacteroidetes	Bacteroidia	Flavobacteriales	Flavobacteriaceae	Myroides
411	ASV273	pulp-white-sapote-1	8.1552	white_sapote	pulp	Bacteria	Firmicutes	Bacilli	Lactobacillales	Lactobacillaceae	Lactobacillus
475	ASV1193	pulp-white-sapote-1	1.94518	white_sapote	pulp	Bacteria	Proteobacteria	Gammaproteobacteria	Pseudomonadales	Moraxellaceae	Acinetobacter
34	ASV420	pulp-peach-5	41.7918	peach	pulp	Bacteria	Proteobacteria	Alphaproteobacteria	Acetobacterales	Acetobacteraceae	Acetobacter
53	ASV190	pulp-peach-5	27.0126	peach	pulp	Bacteria	Proteobacteria	Alphaproteobacteria	Acetobacterales	Acetobacteraceae	Gluconobacter
146	ASV8259	pulp-peach-5	1.09776	peach	pulp	Bacteria	Firmicutes	Bacilli	Bacillales	Bacillaceae	Bacillus
345	ASV102	pulp-peach-5	2.20707	peach	pulp	Bacteria	Proteobacteria	Gammaproteobacteria	Enterobacteriales	Enterobacteriaceae	Tatumella
431	ASV1111	pulp-peach-5	25.8493	peach	pulp	Bacteria	Firmicutes	Bacilli	Lactobacillales	Leuconostocaceae	Leuconostoc
21	ASV420	pulp-peach-4	52.6936	peach	pulp	Bacteria	Proteobacteria	Alphaproteobacteria	Acetobacterales	Acetobacteraceae	Acetobacter
55	ASV190	pulp-peach-4	26.5447	peach	pulp	Bacteria	Proteobacteria	Alphaproteobacteria	Acetobacterales	Acetobacteraceae	Gluconobacter
359	ASV102	pulp-peach-4	1.05825	peach	pulp	Bacteria	Proteobacteria	Gammaproteobacteria	Enterobacteriales	Enterobacteriaceae	Tatumella
435	ASV1111	pulp-peach-4	18.1945	peach	pulp	Bacteria	Firmicutes	Bacilli	Lactobacillales	Leuconostocaceae	Leuconostoc
33	ASV420	pulp-peach-3	42.5562	peach	pulp	Bacteria	Proteobacteria	Alphaproteobacteria	Acetobacterales	Acetobacteraceae	Acetobacter
52	ASV190	pulp-peach-3	27.0628	peach	pulp	Bacteria	Proteobacteria	Alphaproteobacteria	Acetobacterales	Acetobacteraceae	Gluconobacter
348	ASV102	pulp-peach-3	1.90091	peach	pulp	Bacteria	Proteobacteria	Gammaproteobacteria	Enterobacteriales	Enterobacteriaceae	Tatumella
429	ASV1111	pulp-peach-3	27.7472	peach	pulp	Bacteria	Firmicutes	Bacilli	Lactobacillales	Leuconostocaceae	Leuconostoc
28	ASV420	pulp-peach-2	46.1595	peach	pulp	Bacteria	Proteobacteria	Alphaproteobacteria	Acetobacterales	Acetobacteraceae	Acetobacter
83	ASV190	pulp-peach-2	10.1799	peach	pulp	Bacteria	Proteobacteria	Alphaproteobacteria	Acetobacterales	Acetobacteraceae	Gluconobacter
101	ASV3948	pulp-peach-2	2.41044	peach	pulp	Bacteria	Proteobacteria	Alphaproteobacteria	Acetobacterales	Acetobacteraceae	Komagataeibacter
332	ASV102	pulp-peach-2	4.1722	peach	pulp	Bacteria	Proteobacteria	Gammaproteobacteria	Enterobacteriales	Enterobacteriaceae	Tatumella
428	ASV1111	pulp-peach-2	36.2524	peach	pulp	Bacteria	Firmicutes	Bacilli	Lactobacillales	Leuconostocaceae	Leuconostoc
20	ASV420	pulp-peach-1	55.1898	peach	pulp	Bacteria	Proteobacteria	Alphaproteobacteria	Acetobacterales	Acetobacteraceae	Acetobacter
68	ASV190	pulp-peach-1	13.7722	peach	pulp	Bacteria	Proteobacteria	Alphaproteobacteria	Acetobacterales	Acetobacteraceae	Gluconobacter
96	ASV3948	pulp-peach-1	3.02043	peach	pulp	Bacteria	Proteobacteria	Alphaproteobacteria	Acetobacterales	Acetobacteraceae	Komagataeibacter
339	ASV102	pulp-peach-1	2.94676	peach	pulp	Bacteria	Proteobacteria	Gammaproteobacteria	Enterobacteriales	Enterobacteriaceae	Tatumella
433	ASV1111	pulp-peach-1	23.9425	peach	pulp	Bacteria	Firmicutes	Bacilli	Lactobacillales	Leuconostocaceae	Leuconostoc
14	ASV420	pulp-orange-5	67.3786	orange	pulp	Bacteria	Proteobacteria	Alphaproteobacteria	Acetobacterales	Acetobacteraceae	Acetobacter
62	ASV190	pulp-orange-5	17.9579	orange	pulp	Bacteria	Proteobacteria	Alphaproteobacteria	Acetobacterales	Acetobacteraceae	Gluconobacter
421	ASV273	pulp-orange-5	2.82031	orange	pulp	Bacteria	Firmicutes	Bacilli	Lactobacillales	Lactobacillaceae	Lactobacillus
541	ASV1577	pulp-orange-5	11.1082	orange	pulp	Bacteria	Proteobacteria	Gammaproteobacteria	Xanthomonadales	Rhodanobacteraceae	Frateuria
39	ASV190	pulp-orange-4	39.291	orange	pulp	Bacteria	Proteobacteria	Alphaproteobacteria	Acetobacterales	Acetobacteraceae	Gluconobacter
40	ASV420	pulp-orange-4	38.9973	orange	pulp	Bacteria	Proteobacteria	Alphaproteobacteria	Acetobacterales	Acetobacteraceae	Acetobacter
109	ASV5690	pulp-orange-4	1.48941	orange	pulp	Bacteria	Proteobacteria	Alphaproteobacteria	Acetobacterales	Acetobacteraceae	Ameyamaea
409	ASV273	pulp-orange-4	14.1179	orange	pulp	Bacteria	Firmicutes	Bacilli	Lactobacillales	Lactobacillaceae	Lactobacillus
543	ASV1577	pulp-orange-4	6.10447	orange	pulp	Bacteria	Proteobacteria	Gammaproteobacteria	Xanthomonadales	Rhodanobacteraceae	Frateuria
15	ASV420	pulp-orange-3	64.216	orange	pulp	Bacteria	Proteobacteria	Alphaproteobacteria	Acetobacterales	Acetobacteraceae	Acetobacter
54	ASV190	pulp-orange-3	26.6476	orange	pulp	Bacteria	Proteobacteria	Alphaproteobacteria	Acetobacterales	Acetobacteraceae	Gluconobacter
115	ASV6918	pulp-orange-3	1.07066	orange	pulp	Bacteria	Proteobacteria	Alphaproteobacteria	Acetobacterales	Acetobacteraceae	Gluconacetobacter
542	ASV1577	pulp-orange-3	8.06567	orange	pulp	Bacteria	Proteobacteria	Gammaproteobacteria	Xanthomonadales	Rhodanobacteraceae	Frateuria
4	ASV420	pulp-orange-2	85.7375	orange	pulp	Bacteria	Proteobacteria	Alphaproteobacteria	Acetobacterales	Acetobacteraceae	Acetobacter
70	ASV190	pulp-orange-2	13.0688	orange	pulp	Bacteria	Proteobacteria	Alphaproteobacteria	Acetobacterales	Acetobacteraceae	Gluconobacter
59	ASV420	pulp-orange-1	19.4613	orange	pulp	Bacteria	Proteobacteria	Alphaproteobacteria	Acetobacterales	Acetobacteraceae	Acetobacter
71	ASV190	pulp-orange-1	13.0588	orange	pulp	Bacteria	Proteobacteria	Alphaproteobacteria	Acetobacterales	Acetobacteraceae	Gluconobacter
319	ASV102	pulp-orange-1	11.341	orange	pulp	Bacteria	Proteobacteria	Gammaproteobacteria	Enterobacteriales	Enterobacteriaceae	Tatumella
414	ASV273	pulp-orange-1	4.86043	orange	pulp	Bacteria	Firmicutes	Bacilli	Lactobacillales	Lactobacillaceae	Lactobacillus
426	ASV1066	pulp-orange-1	46.4962	orange	pulp	Bacteria	Firmicutes	Bacilli	Lactobacillales	Leuconostocaceae	Weissella
545	ASV1577	pulp-orange-1	4.70427	orange	pulp	Bacteria	Proteobacteria	Gammaproteobacteria	Xanthomonadales	Rhodanobacteraceae	Frateuria
149	ASV1476	pulp-manzano-pepper-5	9.89728	manzano_pepper	pulp	Bacteria	Bacteroidetes	Bacteroidia	Bacteroidales	Bacteroidaceae	Bacteroides
164	ASV1091	pulp-manzano-pepper-5	12.4041	manzano_pepper	pulp	Bacteria	Proteobacteria	Gammaproteobacteria	Betaproteobacteriales	Burkholderiaceae	GKS98 freshwater group
261	ASV4093	pulp-manzano-pepper-5	2.29533	manzano_pepper	pulp	Bacteria	Bacteroidetes	Bacteroidia	Bacteroidales	Dysgonomonadaceae	Dysgonomonas
304	ASV150	pulp-manzano-pepper-5	28.2864	manzano_pepper	pulp	Bacteria	Proteobacteria	Gammaproteobacteria	Enterobacteriales	Enterobacteriaceae	Providencia
342	ASV2329	pulp-manzano-pepper-5	2.55365	manzano_pepper	pulp	Bacteria	Proteobacteria	Gammaproteobacteria	Enterobacteriales	Enterobacteriaceae	Pectobacterium
346	ASV3928	pulp-manzano-pepper-5	2.18245	manzano_pepper	pulp	Bacteria	Proteobacteria	Gammaproteobacteria	Enterobacteriales	Enterobacteriaceae	Proteus
364	ASV1966	pulp-manzano-pepper-5	10.0254	manzano_pepper	pulp	Bacteria	Firmicutes	Bacilli	Lactobacillales	Enterococcaceae	Vagococcus
376	ASV4135	pulp-manzano-pepper-5	2.94315	manzano_pepper	pulp	Bacteria	Firmicutes	Erysipelotrichia	Erysipelotrichales	Erysipelotrichaceae	Erysipelothrix
386	ASV2836	pulp-manzano-pepper-5	2.42144	manzano_pepper	pulp	Bacteria	Bacteroidetes	Bacteroidia	Flavobacteriales	Flavobacteriaceae	Myroides
461	ASV1193	pulp-manzano-pepper-5	15.5314	manzano_pepper	pulp	Bacteria	Proteobacteria	Gammaproteobacteria	Pseudomonadales	Moraxellaceae	Acinetobacter
562	ASV2819	pulp-manzano-pepper-5	1.93532	manzano_pepper	pulp	Bacteria	Firmicutes	Bacilli	Lactobacillales	Streptococcaceae	Lactococcus
572	ASV3713	pulp-manzano-pepper-5	2.72247	manzano_pepper	pulp	Bacteria	Bacteroidetes	Bacteroidia	Flavobacteriales	Weeksellaceae	Chishuiella
579	ASV3652	pulp-manzano-pepper-5	1.91295	manzano_pepper	pulp	Bacteria	Proteobacteria	Gammaproteobacteria	Cardiobacteriales	Wohlfahrtiimonadaceae	Koukoulia
151	ASV1476	pulp-manzano-pepper-4	5.0917	manzano_pepper	pulp	Bacteria	Bacteroidetes	Bacteroidia	Bacteroidales	Bacteroidaceae	Bacteroides
174	ASV1091	pulp-manzano-pepper-4	9.84712	manzano_pepper	pulp	Bacteria	Proteobacteria	Gammaproteobacteria	Betaproteobacteriales	Burkholderiaceae	GKS98 freshwater group
264	ASV4093	pulp-manzano-pepper-4	1.58192	manzano_pepper	pulp	Bacteria	Bacteroidetes	Bacteroidia	Bacteroidales	Dysgonomonadaceae	Dysgonomonas
301	ASV150	pulp-manzano-pepper-4	30.3907	manzano_pepper	pulp	Bacteria	Proteobacteria	Gammaproteobacteria	Enterobacteriales	Enterobacteriaceae	Providencia
336	ASV2329	pulp-manzano-pepper-4	3.3558	manzano_pepper	pulp	Bacteria	Proteobacteria	Gammaproteobacteria	Enterobacteriales	Enterobacteriaceae	Pectobacterium
362	ASV1966	pulp-manzano-pepper-4	14.6896	manzano_pepper	pulp	Bacteria	Firmicutes	Bacilli	Lactobacillales	Enterococcaceae	Vagococcus
378	ASV4135	pulp-manzano-pepper-4	2.29244	manzano_pepper	pulp	Bacteria	Firmicutes	Erysipelotrichia	Erysipelotrichales	Erysipelotrichaceae	Erysipelothrix
387	ASV2836	pulp-manzano-pepper-4	2.38082	manzano_pepper	pulp	Bacteria	Bacteroidetes	Bacteroidia	Flavobacteriales	Flavobacteriaceae	Myroides
460	ASV1193	pulp-manzano-pepper-4	20.7079	manzano_pepper	pulp	Bacteria	Proteobacteria	Gammaproteobacteria	Pseudomonadales	Moraxellaceae	Acinetobacter
563	ASV2819	pulp-manzano-pepper-4	1.46799	manzano_pepper	pulp	Bacteria	Firmicutes	Bacilli	Lactobacillales	Streptococcaceae	Lactococcus
569	ASV3713	pulp-manzano-pepper-4	2.97395	manzano_pepper	pulp	Bacteria	Bacteroidetes	Bacteroidia	Flavobacteriales	Weeksellaceae	Chishuiella
148	ASV1476	pulp-manzano-pepper-3	10.7192	manzano_pepper	pulp	Bacteria	Bacteroidetes	Bacteroidia	Bacteroidales	Bacteroidaceae	Bacteroides
157	ASV1091	pulp-manzano-pepper-3	19.1365	manzano_pepper	pulp	Bacteria	Proteobacteria	Gammaproteobacteria	Betaproteobacteriales	Burkholderiaceae	GKS98 freshwater group
262	ASV4093	pulp-manzano-pepper-3	2.24891	manzano_pepper	pulp	Bacteria	Bacteroidetes	Bacteroidia	Bacteroidales	Dysgonomonadaceae	Dysgonomonas
297	ASV150	pulp-manzano-pepper-3	41.6073	manzano_pepper	pulp	Bacteria	Proteobacteria	Gammaproteobacteria	Enterobacteriales	Enterobacteriaceae	Providencia
349	ASV3928	pulp-manzano-pepper-3	1.72859	manzano_pepper	pulp	Bacteria	Proteobacteria	Gammaproteobacteria	Enterobacteriales	Enterobacteriaceae	Proteus
350	ASV2329	pulp-manzano-pepper-3	1.63647	manzano_pepper	pulp	Bacteria	Proteobacteria	Gammaproteobacteria	Enterobacteriales	Enterobacteriaceae	Pectobacterium
368	ASV1966	pulp-manzano-pepper-3	6.40731	manzano_pepper	pulp	Bacteria	Firmicutes	Bacilli	Lactobacillales	Enterococcaceae	Vagococcus
379	ASV4135	pulp-manzano-pepper-3	2.10202	manzano_pepper	pulp	Bacteria	Firmicutes	Erysipelotrichia	Erysipelotrichales	Erysipelotrichaceae	Erysipelothrix
446	ASV1111	pulp-manzano-pepper-3	1.6539	manzano_pepper	pulp	Bacteria	Firmicutes	Bacilli	Lactobacillales	Leuconostocaceae	Leuconostoc
472	ASV1193	pulp-manzano-pepper-3	2.35347	manzano_pepper	pulp	Bacteria	Proteobacteria	Gammaproteobacteria	Pseudomonadales	Moraxellaceae	Acinetobacter
560	ASV2819	pulp-manzano-pepper-3	2.23646	manzano_pepper	pulp	Bacteria	Firmicutes	Bacilli	Lactobacillales	Streptococcaceae	Lactococcus
577	ASV3652	pulp-manzano-pepper-3	3.51858	manzano_pepper	pulp	Bacteria	Proteobacteria	Gammaproteobacteria	Cardiobacteriales	Wohlfahrtiimonadaceae	Koukoulia
145	ASV2257	pulp-manzano-pepper-2	2.26914	manzano_pepper	pulp	Bacteria	Epsilonbacteraeota	Campylobacteria	Campylobacterales	Arcobacteraceae	Arcobacter
150	ASV1476	pulp-manzano-pepper-2	6.49055	manzano_pepper	pulp	Bacteria	Bacteroidetes	Bacteroidia	Bacteroidales	Bacteroidaceae	Bacteroides
163	ASV1091	pulp-manzano-pepper-2	13.454	manzano_pepper	pulp	Bacteria	Proteobacteria	Gammaproteobacteria	Betaproteobacteriales	Burkholderiaceae	GKS98 freshwater group
263	ASV4093	pulp-manzano-pepper-2	1.715	manzano_pepper	pulp	Bacteria	Bacteroidetes	Bacteroidia	Bacteroidales	Dysgonomonadaceae	Dysgonomonas
302	ASV150	pulp-manzano-pepper-2	29.2552	manzano_pepper	pulp	Bacteria	Proteobacteria	Gammaproteobacteria	Enterobacteriales	Enterobacteriaceae	Providencia
340	ASV2329	pulp-manzano-pepper-2	2.87903	manzano_pepper	pulp	Bacteria	Proteobacteria	Gammaproteobacteria	Enterobacteriales	Enterobacteriaceae	Pectobacterium
369	ASV1966	pulp-manzano-pepper-2	6.40456	manzano_pepper	pulp	Bacteria	Firmicutes	Bacilli	Lactobacillales	Enterococcaceae	Vagococcus
377	ASV4135	pulp-manzano-pepper-2	2.35036	manzano_pepper	pulp	Bacteria	Firmicutes	Erysipelotrichia	Erysipelotrichales	Erysipelotrichaceae	Erysipelothrix
385	ASV2836	pulp-manzano-pepper-2	5.14658	manzano_pepper	pulp	Bacteria	Bacteroidetes	Bacteroidia	Flavobacteriales	Flavobacteriaceae	Myroides
447	ASV1111	pulp-manzano-pepper-2	1.46818	manzano_pepper	pulp	Bacteria	Firmicutes	Bacilli	Lactobacillales	Leuconostocaceae	Leuconostoc
463	ASV1193	pulp-manzano-pepper-2	13.4413	manzano_pepper	pulp	Bacteria	Proteobacteria	Gammaproteobacteria	Pseudomonadales	Moraxellaceae	Acinetobacter
567	ASV3713	pulp-manzano-pepper-2	7.17687	manzano_pepper	pulp	Bacteria	Bacteroidetes	Bacteroidia	Flavobacteriales	Weeksellaceae	Chishuiella
580	ASV3652	pulp-manzano-pepper-2	1.58283	manzano_pepper	pulp	Bacteria	Proteobacteria	Gammaproteobacteria	Cardiobacteriales	Wohlfahrtiimonadaceae	Koukoulia
147	ASV1476	pulp-manzano-pepper-1	19.6316	manzano_pepper	pulp	Bacteria	Bacteroidetes	Bacteroidia	Bacteroidales	Bacteroidaceae	Bacteroides
166	ASV1091	pulp-manzano-pepper-1	11.1044	manzano_pepper	pulp	Bacteria	Proteobacteria	Gammaproteobacteria	Betaproteobacteriales	Burkholderiaceae	GKS98 freshwater group
260	ASV4093	pulp-manzano-pepper-1	2.80785	manzano_pepper	pulp	Bacteria	Bacteroidetes	Bacteroidia	Bacteroidales	Dysgonomonadaceae	Dysgonomonas
299	ASV150	pulp-manzano-pepper-1	35.4947	manzano_pepper	pulp	Bacteria	Proteobacteria	Gammaproteobacteria	Enterobacteriales	Enterobacteriaceae	Providencia
352	ASV3928	pulp-manzano-pepper-1	1.40824	manzano_pepper	pulp	Bacteria	Proteobacteria	Gammaproteobacteria	Enterobacteriales	Enterobacteriaceae	Proteus
357	ASV2329	pulp-manzano-pepper-1	1.13869	manzano_pepper	pulp	Bacteria	Proteobacteria	Gammaproteobacteria	Enterobacteriales	Enterobacteriaceae	Pectobacterium
370	ASV1966	pulp-manzano-pepper-1	5.43772	manzano_pepper	pulp	Bacteria	Firmicutes	Bacilli	Lactobacillales	Enterococcaceae	Vagococcus
375	ASV4135	pulp-manzano-pepper-1	3.75647	manzano_pepper	pulp	Bacteria	Firmicutes	Erysipelotrichia	Erysipelotrichales	Erysipelotrichaceae	Erysipelothrix
391	ASV2836	pulp-manzano-pepper-1	1.63374	manzano_pepper	pulp	Bacteria	Bacteroidetes	Bacteroidia	Flavobacteriales	Flavobacteriaceae	Myroides
469	ASV1193	pulp-manzano-pepper-1	4.68003	manzano_pepper	pulp	Bacteria	Proteobacteria	Gammaproteobacteria	Pseudomonadales	Moraxellaceae	Acinetobacter
536	ASV138	pulp-manzano-pepper-1	1.05834	manzano_pepper	pulp	Bacteria	Proteobacteria	Alphaproteobacteria	Rhizobiales	Rhizobiaceae	Ochrobactrum
578	ASV3652	pulp-manzano-pepper-1	2.95558	manzano_pepper	pulp	Bacteria	Proteobacteria	Gammaproteobacteria	Cardiobacteriales	Wohlfahrtiimonadaceae	Koukoulia
581	ASV5020	pulp-manzano-pepper-1	1.32876	manzano_pepper	pulp	Bacteria	Proteobacteria	Gammaproteobacteria	Cardiobacteriales	Wohlfahrtiimonadaceae	Ignatzschineria
24	ASV190	pulp-mango-5	48.5416	mango	pulp	Bacteria	Proteobacteria	Alphaproteobacteria	Acetobacterales	Acetobacteraceae	Gluconobacter
47	ASV420	pulp-mango-5	33.6732	mango	pulp	Bacteria	Proteobacteria	Alphaproteobacteria	Acetobacterales	Acetobacteraceae	Acetobacter
87	ASV3948	pulp-mango-5	7.23263	mango	pulp	Bacteria	Proteobacteria	Alphaproteobacteria	Acetobacterales	Acetobacteraceae	Komagataeibacter
97	ASV5690	pulp-mango-5	2.84562	mango	pulp	Bacteria	Proteobacteria	Alphaproteobacteria	Acetobacterales	Acetobacteraceae	Ameyamaea
356	ASV1885	pulp-mango-5	1.18568	mango	pulp	Bacteria	Proteobacteria	Gammaproteobacteria	Enterobacteriales	Enterobacteriaceae	Rosenbergiella
544	ASV1577	pulp-mango-5	4.97984	mango	pulp	Bacteria	Proteobacteria	Gammaproteobacteria	Xanthomonadales	Rhodanobacteraceae	Frateuria
25	ASV190	pulp-mango-4	48.4474	mango	pulp	Bacteria	Proteobacteria	Alphaproteobacteria	Acetobacterales	Acetobacteraceae	Gluconobacter
43	ASV420	pulp-mango-4	37.5072	mango	pulp	Bacteria	Proteobacteria	Alphaproteobacteria	Acetobacterales	Acetobacteraceae	Acetobacter
90	ASV3948	pulp-mango-4	4.95975	mango	pulp	Bacteria	Proteobacteria	Alphaproteobacteria	Acetobacterales	Acetobacteraceae	Komagataeibacter
110	ASV5690	pulp-mango-4	1.35135	mango	pulp	Bacteria	Proteobacteria	Alphaproteobacteria	Acetobacterales	Acetobacteraceae	Ameyamaea
344	ASV102	pulp-mango-4	2.2858	mango	pulp	Bacteria	Proteobacteria	Gammaproteobacteria	Enterobacteriales	Enterobacteriaceae	Tatumella
547	ASV1577	pulp-mango-4	4.12593	mango	pulp	Bacteria	Proteobacteria	Gammaproteobacteria	Xanthomonadales	Rhodanobacteraceae	Frateuria
13	ASV420	pulp-mango-3	67.8184	mango	pulp	Bacteria	Proteobacteria	Alphaproteobacteria	Acetobacterales	Acetobacteraceae	Acetobacter
72	ASV3948	pulp-mango-3	12.877	mango	pulp	Bacteria	Proteobacteria	Alphaproteobacteria	Acetobacterales	Acetobacteraceae	Komagataeibacter
104	ASV190	pulp-mango-3	1.97982	mango	pulp	Bacteria	Proteobacteria	Alphaproteobacteria	Acetobacterales	Acetobacteraceae	Gluconobacter
317	ASV102	pulp-mango-3	13.197	mango	pulp	Bacteria	Proteobacteria	Gammaproteobacteria	Enterobacteriales	Enterobacteriaceae	Tatumella
440	ASV1111	pulp-mango-3	3.51486	mango	pulp	Bacteria	Firmicutes	Bacilli	Lactobacillales	Leuconostocaceae	Leuconostoc
12	ASV420	pulp-mango-2	71.4685	mango	pulp	Bacteria	Proteobacteria	Alphaproteobacteria	Acetobacterales	Acetobacteraceae	Acetobacter
73	ASV3948	pulp-mango-2	12.7503	mango	pulp	Bacteria	Proteobacteria	Alphaproteobacteria	Acetobacterales	Acetobacteraceae	Komagataeibacter
94	ASV190	pulp-mango-2	3.27704	mango	pulp	Bacteria	Proteobacteria	Alphaproteobacteria	Acetobacterales	Acetobacteraceae	Gluconobacter
323	ASV102	pulp-mango-2	8.94755	mango	pulp	Bacteria	Proteobacteria	Gammaproteobacteria	Enterobacteriales	Enterobacteriaceae	Tatumella
442	ASV1111	pulp-mango-2	2.53887	mango	pulp	Bacteria	Firmicutes	Bacilli	Lactobacillales	Leuconostocaceae	Leuconostoc
16	ASV420	pulp-mango-1	64.0032	mango	pulp	Bacteria	Proteobacteria	Alphaproteobacteria	Acetobacterales	Acetobacteraceae	Acetobacter
75	ASV3948	pulp-mango-1	11.7433	mango	pulp	Bacteria	Proteobacteria	Alphaproteobacteria	Acetobacterales	Acetobacteraceae	Komagataeibacter
93	ASV190	pulp-mango-1	3.49072	mango	pulp	Bacteria	Proteobacteria	Alphaproteobacteria	Acetobacterales	Acetobacteraceae	Gluconobacter
315	ASV102	pulp-mango-1	17.615	mango	pulp	Bacteria	Proteobacteria	Gammaproteobacteria	Enterobacteriales	Enterobacteriaceae	Tatumella
441	ASV1111	pulp-mango-1	3.1477	mango	pulp	Bacteria	Firmicutes	Bacilli	Lactobacillales	Leuconostocaceae	Leuconostoc
122	ASV15106	males-yellow-chapote-5	3.38983	yellow_chapote	adult_male	Bacteria	Firmicutes	Bacilli	Lactobacillales	Aerococcaceae	Facklamia
453	ASV8698	males-yellow-chapote-5	19.774	yellow_chapote	adult_male	Bacteria	Actinobacteria	Actinobacteria	Micrococcales	Micrococcaceae	Glutamicibacter
582	ASV1407	males-yellow-chapote-5	76.8362	yellow_chapote	adult_male	Bacteria	Proteobacteria	Gammaproteobacteria	Xanthomonadales	Xanthomonadaceae	Stenotrophomonas
239	ASV4188	males-yellow-chapote-4	1.06101	yellow_chapote	adult_male	Bacteria	Proteobacteria	Gammaproteobacteria	Betaproteobacteriales	Burkholderiaceae	Achromobacter
252	ASV10781	males-yellow-chapote-4	1.06101	yellow_chapote	adult_male	Bacteria	Actinobacteria	Actinobacteria	Micrococcales	Dermabacteraceae	Brachybacterium
313	ASV150	males-yellow-chapote-4	18.5676	yellow_chapote	adult_male	Bacteria	Proteobacteria	Gammaproteobacteria	Enterobacteriales	Enterobacteriaceae	Providencia
334	ASV129	males-yellow-chapote-4	3.5809	yellow_chapote	adult_male	Bacteria	Proteobacteria	Gammaproteobacteria	Enterobacteriales	Enterobacteriaceae	Morganella
458	ASV1193	males-yellow-chapote-4	35.6764	yellow_chapote	adult_male	Bacteria	Proteobacteria	Gammaproteobacteria	Pseudomonadales	Moraxellaceae	Acinetobacter
587	ASV1407	males-yellow-chapote-4	40.0531	yellow_chapote	adult_male	Bacteria	Proteobacteria	Gammaproteobacteria	Xanthomonadales	Xanthomonadaceae	Stenotrophomonas
60	ASV190	males-yellow-chapote-3	19.3833	yellow_chapote	adult_male	Bacteria	Proteobacteria	Alphaproteobacteria	Acetobacterales	Acetobacteraceae	Gluconobacter
298	ASV150	males-yellow-chapote-3	38.7665	yellow_chapote	adult_male	Bacteria	Proteobacteria	Gammaproteobacteria	Enterobacteriales	Enterobacteriaceae	Providencia
454	ASV8698	males-yellow-chapote-3	3.96476	yellow_chapote	adult_male	Bacteria	Actinobacteria	Actinobacteria	Micrococcales	Micrococcaceae	Glutamicibacter
503	ASV1902	males-yellow-chapote-3	15.859	yellow_chapote	adult_male	Bacteria	Proteobacteria	Gammaproteobacteria	Pseudomonadales	Pseudomonadaceae	Pseudomonas
546	ASV1577	males-yellow-chapote-3	4.40529	yellow_chapote	adult_male	Bacteria	Proteobacteria	Gammaproteobacteria	Xanthomonadales	Rhodanobacteraceae	Frateuria
554	ASV5359	males-yellow-chapote-3	7.48899	yellow_chapote	adult_male	Bacteria	Bacteroidetes	Bacteroidia	Sphingobacteriales	Sphingobacteriaceae	Sphingobacterium
593	ASV1407	males-yellow-chapote-3	10.1322	yellow_chapote	adult_male	Bacteria	Proteobacteria	Gammaproteobacteria	Xanthomonadales	Xanthomonadaceae	Stenotrophomonas
103	ASV420	males-yellow-chapote-2	1.99604	yellow_chapote	adult_male	Bacteria	Proteobacteria	Alphaproteobacteria	Acetobacterales	Acetobacteraceae	Acetobacter
281	ASV150	males-yellow-chapote-2	97.4571	yellow_chapote	adult_male	Bacteria	Proteobacteria	Gammaproteobacteria	Enterobacteriales	Enterobacteriaceae	Providencia
288	ASV150	males-yellow-chapote-1	90.3236	yellow_chapote	adult_male	Bacteria	Proteobacteria	Gammaproteobacteria	Enterobacteriales	Enterobacteriaceae	Providencia
374	ASV5104	males-yellow-chapote-1	1.02676	yellow_chapote	adult_male	Bacteria	Firmicutes	Bacilli	Lactobacillales	Enterococcaceae	Enterococcus
594	ASV1407	males-yellow-chapote-1	7.46733	yellow_chapote	adult_male	Bacteria	Proteobacteria	Gammaproteobacteria	Xanthomonadales	Xanthomonadaceae	Stenotrophomonas
271	ASV129	males-white-sapote-5	99.8798	white_sapote	adult_male	Bacteria	Proteobacteria	Gammaproteobacteria	Enterobacteriales	Enterobacteriaceae	Morganella
277	ASV2329	males-white-sapote-4	99.1828	white_sapote	adult_male	Bacteria	Proteobacteria	Gammaproteobacteria	Enterobacteriales	Enterobacteriaceae	Pectobacterium
269	ASV129	males-white-sapote-3	99.9839	white_sapote	adult_male	Bacteria	Proteobacteria	Gammaproteobacteria	Enterobacteriales	Enterobacteriaceae	Morganella
280	ASV150	males-white-sapote-2	97.5937	white_sapote	adult_male	Bacteria	Proteobacteria	Gammaproteobacteria	Enterobacteriales	Enterobacteriaceae	Providencia
371	ASV5104	males-white-sapote-2	1.37501	white_sapote	adult_male	Bacteria	Firmicutes	Bacilli	Lactobacillales	Enterococcaceae	Enterococcus
272	ASV150	males-white-sapote-1	99.8691	white_sapote	adult_male	Bacteria	Proteobacteria	Gammaproteobacteria	Enterobacteriales	Enterobacteriaceae	Providencia
124	ASV4105	males-peach-5	5.44959	peach	adult_male	Bacteria	Proteobacteria	Alphaproteobacteria	Rickettsiales	Anaplasmataceae	Wolbachia
160	ASV4188	males-peach-5	13.8644	peach	adult_male	Bacteria	Proteobacteria	Gammaproteobacteria	Betaproteobacteriales	Burkholderiaceae	Achromobacter
169	ASV3965	males-peach-5	10.4664	peach	adult_male	Bacteria	Proteobacteria	Gammaproteobacteria	Betaproteobacteriales	Burkholderiaceae	Burkholderia-Caballeronia-Paraburkholderia
185	ASV4831	males-peach-5	5.35342	peach	adult_male	Bacteria	Proteobacteria	Gammaproteobacteria	Betaproteobacteriales	Burkholderiaceae	Advenella
202	ASV6532	males-peach-5	3.07742	peach	adult_male	Bacteria	Proteobacteria	Gammaproteobacteria	Betaproteobacteriales	Burkholderiaceae	Massilia
207	ASV3803	males-peach-5	2.56451	peach	adult_male	Bacteria	Proteobacteria	Gammaproteobacteria	Betaproteobacteriales	Burkholderiaceae	Aquabacterium
227	ASV6775	males-peach-5	1.42651	peach	adult_male	Bacteria	Proteobacteria	Gammaproteobacteria	Betaproteobacteriales	Burkholderiaceae	Ramlibacter
519	ASV138	males-peach-5	53.6304	peach	adult_male	Bacteria	Proteobacteria	Alphaproteobacteria	Rhizobiales	Rhizobiaceae	Ochrobactrum
599	ASV1407	males-peach-5	2.06764	peach	adult_male	Bacteria	Proteobacteria	Gammaproteobacteria	Xanthomonadales	Xanthomonadaceae	Stenotrophomonas
125	ASV4105	males-peach-4	5.44624	peach	adult_male	Bacteria	Proteobacteria	Alphaproteobacteria	Rickettsiales	Anaplasmataceae	Wolbachia
162	ASV4188	males-peach-4	13.4797	peach	adult_male	Bacteria	Proteobacteria	Gammaproteobacteria	Betaproteobacteriales	Burkholderiaceae	Achromobacter
176	ASV3965	males-peach-4	8.72921	peach	adult_male	Bacteria	Proteobacteria	Gammaproteobacteria	Betaproteobacteriales	Burkholderiaceae	Burkholderia-Caballeronia-Paraburkholderia
189	ASV4831	males-peach-4	4.56571	peach	adult_male	Bacteria	Proteobacteria	Gammaproteobacteria	Betaproteobacteriales	Burkholderiaceae	Advenella
208	ASV6532	males-peach-4	2.53288	peach	adult_male	Bacteria	Proteobacteria	Gammaproteobacteria	Betaproteobacteriales	Burkholderiaceae	Massilia
210	ASV3803	males-peach-4	2.35895	peach	adult_male	Bacteria	Proteobacteria	Gammaproteobacteria	Betaproteobacteriales	Burkholderiaceae	Aquabacterium
220	ASV8119	males-peach-4	1.66322	peach	adult_male	Bacteria	Proteobacteria	Gammaproteobacteria	Betaproteobacteriales	Burkholderiaceae	Noviherbaspirillum
482	ASV1193	males-peach-4	1.54365	peach	adult_male	Bacteria	Proteobacteria	Gammaproteobacteria	Pseudomonadales	Moraxellaceae	Acinetobacter
517	ASV138	males-peach-4	56.604	peach	adult_male	Bacteria	Proteobacteria	Alphaproteobacteria	Rhizobiales	Rhizobiaceae	Ochrobactrum
605	ASV1407	males-peach-4	1.32623	peach	adult_male	Bacteria	Proteobacteria	Gammaproteobacteria	Xanthomonadales	Xanthomonadaceae	Stenotrophomonas
128	ASV4105	males-peach-3	3.21242	peach	adult_male	Bacteria	Proteobacteria	Alphaproteobacteria	Rickettsiales	Anaplasmataceae	Wolbachia
175	ASV4188	males-peach-3	9.04396	peach	adult_male	Bacteria	Proteobacteria	Gammaproteobacteria	Betaproteobacteriales	Burkholderiaceae	Achromobacter
177	ASV3965	males-peach-3	8.52444	peach	adult_male	Bacteria	Proteobacteria	Gammaproteobacteria	Betaproteobacteriales	Burkholderiaceae	Burkholderia-Caballeronia-Paraburkholderia
203	ASV4831	males-peach-3	2.97264	peach	adult_male	Bacteria	Proteobacteria	Gammaproteobacteria	Betaproteobacteriales	Burkholderiaceae	Advenella
209	ASV6532	males-peach-3	2.36705	peach	adult_male	Bacteria	Proteobacteria	Gammaproteobacteria	Betaproteobacteriales	Burkholderiaceae	Massilia
479	ASV1193	males-peach-3	1.62312	peach	adult_male	Bacteria	Proteobacteria	Gammaproteobacteria	Pseudomonadales	Moraxellaceae	Acinetobacter
522	ASV138	males-peach-3	46.0375	peach	adult_male	Bacteria	Proteobacteria	Alphaproteobacteria	Rhizobiales	Rhizobiaceae	Ochrobactrum
589	ASV1407	males-peach-3	20.0184	peach	adult_male	Bacteria	Proteobacteria	Gammaproteobacteria	Xanthomonadales	Xanthomonadaceae	Stenotrophomonas
381	ASV14730	males-peach-2	11.3636	peach	adult_male	Bacteria	Firmicutes	Bacilli	Bacillales	Family XI	Gemella
512	ASV138	males-peach-2	88.6364	peach	adult_male	Bacteria	Proteobacteria	Alphaproteobacteria	Rhizobiales	Rhizobiaceae	Ochrobactrum
108	ASV190	males-orange-5	1.56372	orange	adult_male	Bacteria	Proteobacteria	Alphaproteobacteria	Acetobacterales	Acetobacteraceae	Gluconobacter
133	ASV4105	males-orange-5	1.01642	orange	adult_male	Bacteria	Proteobacteria	Alphaproteobacteria	Rickettsiales	Anaplasmataceae	Wolbachia
198	ASV4188	males-orange-5	3.59656	orange	adult_male	Bacteria	Proteobacteria	Gammaproteobacteria	Betaproteobacteriales	Burkholderiaceae	Achromobacter
245	ASV9009	males-orange-5	1.56372	orange	adult_male	Bacteria	Actinobacteria	Actinobacteria	Corynebacteriales	Corynebacteriaceae	Lawsonella
247	ASV10120	males-orange-5	1.40735	orange	adult_male	Bacteria	Actinobacteria	Actinobacteria	Corynebacteriales	Corynebacteriaceae	Corynebacterium 1
489	ASV9890	males-orange-5	3.04926	orange	adult_male	Bacteria	Actinobacteria	Actinobacteria	Propionibacteriales	Propionibacteriaceae	Cutibacterium
498	ASV1902	males-orange-5	62.9398	orange	adult_male	Bacteria	Proteobacteria	Gammaproteobacteria	Pseudomonadales	Pseudomonadaceae	Pseudomonas
526	ASV138	males-orange-5	10.3987	orange	adult_male	Bacteria	Proteobacteria	Alphaproteobacteria	Rhizobiales	Rhizobiaceae	Ochrobactrum
527	ASV8076	males-orange-5	6.09851	orange	adult_male	Bacteria	Proteobacteria	Alphaproteobacteria	Rhizobiales	Rhizobiaceae	Allorhizobium-Neorhizobium-Pararhizobium-Rhizobium
550	ASV11088	males-orange-5	1.87647	orange	adult_male	Bacteria	Proteobacteria	Alphaproteobacteria	Rhodobacterales	Rhodobacteraceae	Paracoccus
558	ASV8849	males-orange-5	1.56372	orange	adult_male	Bacteria	Firmicutes	Bacilli	Bacillales	Staphylococcaceae	Staphylococcus
564	ASV10243	males-orange-5	1.17279	orange	adult_male	Bacteria	Firmicutes	Bacilli	Lactobacillales	Streptococcaceae	Streptococcus
126	ASV4105	males-orange-4	4.40529	orange	adult_male	Bacteria	Proteobacteria	Alphaproteobacteria	Rickettsiales	Anaplasmataceae	Wolbachia
200	ASV4188	males-orange-4	3.30396	orange	adult_male	Bacteria	Proteobacteria	Gammaproteobacteria	Betaproteobacteriales	Burkholderiaceae	Achromobacter
248	ASV9026	males-orange-4	1.32159	orange	adult_male	Bacteria	Actinobacteria	Actinobacteria	Corynebacteriales	Corynebacteriaceae	Turicella
306	ASV129	males-orange-4	24.0088	orange	adult_male	Bacteria	Proteobacteria	Gammaproteobacteria	Enterobacteriales	Enterobacteriaceae	Morganella
501	ASV1902	males-orange-4	38.9868	orange	adult_male	Bacteria	Proteobacteria	Gammaproteobacteria	Pseudomonadales	Pseudomonadaceae	Pseudomonas
528	ASV138	males-orange-4	5.28634	orange	adult_male	Bacteria	Proteobacteria	Alphaproteobacteria	Rhizobiales	Rhizobiaceae	Ochrobactrum
588	ASV1407	males-orange-4	22.6872	orange	adult_male	Bacteria	Proteobacteria	Gammaproteobacteria	Xanthomonadales	Xanthomonadaceae	Stenotrophomonas
496	ASV1902	males-orange-3	93.6956	orange	adult_male	Bacteria	Proteobacteria	Gammaproteobacteria	Pseudomonadales	Pseudomonadaceae	Pseudomonas
596	ASV1407	males-orange-3	6.30441	orange	adult_male	Bacteria	Proteobacteria	Gammaproteobacteria	Xanthomonadales	Xanthomonadaceae	Stenotrophomonas
32	ASV190	males-orange-2	43.3333	orange	adult_male	Bacteria	Proteobacteria	Alphaproteobacteria	Acetobacterales	Acetobacteraceae	Gluconobacter
243	ASV10120	males-orange-2	10	orange	adult_male	Bacteria	Actinobacteria	Actinobacteria	Corynebacteriales	Corynebacteriaceae	Corynebacterium 1
586	ASV1407	males-orange-2	46.6667	orange	adult_male	Bacteria	Proteobacteria	Gammaproteobacteria	Xanthomonadales	Xanthomonadaceae	Stenotrophomonas
155	ASV5646	males-orange-1	46.5649	orange	adult_male	Bacteria	Proteobacteria	Gammaproteobacteria	Betaproteobacteriales	Burkholderiaceae	Comamonas
182	ASV4188	males-orange-1	6.10687	orange	adult_male	Bacteria	Proteobacteria	Gammaproteobacteria	Betaproteobacteriales	Burkholderiaceae	Achromobacter
246	ASV9009	males-orange-1	1.52672	orange	adult_male	Bacteria	Actinobacteria	Actinobacteria	Corynebacteriales	Corynebacteriaceae	Lawsonella
523	ASV138	males-orange-1	28.2443	orange	adult_male	Bacteria	Proteobacteria	Alphaproteobacteria	Rhizobiales	Rhizobiaceae	Ochrobactrum
591	ASV1407	males-orange-1	16.7939	orange	adult_male	Bacteria	Proteobacteria	Gammaproteobacteria	Xanthomonadales	Xanthomonadaceae	Stenotrophomonas
282	ASV150	males-manzano-pepper-5	97.1409	manzano_pepper	adult_male	Bacteria	Proteobacteria	Gammaproteobacteria	Enterobacteriales	Enterobacteriaceae	Providencia
477	ASV1193	males-manzano-pepper-5	1.69934	manzano_pepper	adult_male	Bacteria	Proteobacteria	Gammaproteobacteria	Pseudomonadales	Moraxellaceae	Acinetobacter
267	ASV150	males-manzano-pepper-4	100	manzano_pepper	adult_male	Bacteria	Proteobacteria	Gammaproteobacteria	Enterobacteriales	Enterobacteriaceae	Providencia
275	ASV150	males-manzano-pepper-3	99.6748	manzano_pepper	adult_male	Bacteria	Proteobacteria	Gammaproteobacteria	Enterobacteriales	Enterobacteriaceae	Providencia
276	ASV150	males-manzano-pepper-2	99.1834	manzano_pepper	adult_male	Bacteria	Proteobacteria	Gammaproteobacteria	Enterobacteriales	Enterobacteriaceae	Providencia
273	ASV150	males-manzano-pepper-1	99.8656	manzano_pepper	adult_male	Bacteria	Proteobacteria	Gammaproteobacteria	Enterobacteriales	Enterobacteriaceae	Providencia
492	ASV1902	males-mango-5	99.5721	mango	adult_male	Bacteria	Proteobacteria	Gammaproteobacteria	Pseudomonadales	Pseudomonadaceae	Pseudomonas
328	ASV150	males-mango-4	5.16043	mango	adult_male	Bacteria	Proteobacteria	Gammaproteobacteria	Enterobacteriales	Enterobacteriaceae	Providencia
457	ASV1193	males-mango-4	82.3952	mango	adult_male	Bacteria	Proteobacteria	Gammaproteobacteria	Pseudomonadales	Moraxellaceae	Acinetobacter
506	ASV1902	males-mango-4	6.98141	mango	adult_male	Bacteria	Proteobacteria	Gammaproteobacteria	Pseudomonadales	Pseudomonadaceae	Pseudomonas
529	ASV8076	males-mango-4	3.40344	mango	adult_male	Bacteria	Proteobacteria	Alphaproteobacteria	Rhizobiales	Rhizobiaceae	Allorhizobium-Neorhizobium-Pararhizobium-Rhizobium
533	ASV138	males-mango-4	1.39337	mango	adult_male	Bacteria	Proteobacteria	Alphaproteobacteria	Rhizobiales	Rhizobiaceae	Ochrobactrum
289	ASV150	males-mango-3	86.5762	mango	adult_male	Bacteria	Proteobacteria	Gammaproteobacteria	Enterobacteriales	Enterobacteriaceae	Providencia
466	ASV1193	males-mango-3	9.11815	mango	adult_male	Bacteria	Proteobacteria	Gammaproteobacteria	Pseudomonadales	Moraxellaceae	Acinetobacter
508	ASV1902	males-mango-3	3.57111	mango	adult_male	Bacteria	Proteobacteria	Gammaproteobacteria	Pseudomonadales	Pseudomonadaceae	Pseudomonas
51	ASV190	males-mango-2	27.8409	mango	adult_male	Bacteria	Proteobacteria	Alphaproteobacteria	Acetobacterales	Acetobacteraceae	Gluconobacter
312	ASV102	males-mango-2	19.8864	mango	adult_male	Bacteria	Proteobacteria	Gammaproteobacteria	Enterobacteriales	Enterobacteriaceae	Tatumella
499	ASV1902	males-mango-2	52.2727	mango	adult_male	Bacteria	Proteobacteria	Gammaproteobacteria	Pseudomonadales	Pseudomonadaceae	Pseudomonas
38	ASV190	males-mango-1	39.3443	mango	adult_male	Bacteria	Proteobacteria	Alphaproteobacteria	Acetobacterales	Acetobacteraceae	Gluconobacter
404	ASV2692	males-mango-1	1.63934	mango	adult_male	Bacteria	Proteobacteria	Gammaproteobacteria	Oceanospirillales	Halomonadaceae	Zymobacter
468	ASV12585	males-mango-1	6.55738	mango	adult_male	Bacteria	Proteobacteria	Gammaproteobacteria	Pseudomonadales	Moraxellaceae	Enhydrobacter
520	ASV138	males-mango-1	52.459	mango	adult_male	Bacteria	Proteobacteria	Alphaproteobacteria	Rhizobiales	Rhizobiaceae	Ochrobactrum
296	ASV102	larvae-yellow-chapote-5	42.0487	yellow_chapote	larvae	Bacteria	Proteobacteria	Gammaproteobacteria	Enterobacteriales	Enterobacteriaceae	Tatumella
311	ASV1885	larvae-yellow-chapote-5	20.1157	yellow_chapote	larvae	Bacteria	Proteobacteria	Gammaproteobacteria	Enterobacteriales	Enterobacteriaceae	Rosenbergiella
397	ASV2692	larvae-yellow-chapote-5	35.1095	yellow_chapote	larvae	Bacteria	Proteobacteria	Gammaproteobacteria	Oceanospirillales	Halomonadaceae	Zymobacter
19	ASV190	larvae-yellow-chapote-4	57.2356	yellow_chapote	larvae	Bacteria	Proteobacteria	Alphaproteobacteria	Acetobacterales	Acetobacteraceae	Gluconobacter
76	ASV420	larvae-yellow-chapote-4	11.3238	yellow_chapote	larvae	Bacteria	Proteobacteria	Alphaproteobacteria	Acetobacterales	Acetobacteraceae	Acetobacter
329	ASV102	larvae-yellow-chapote-4	4.57495	yellow_chapote	larvae	Bacteria	Proteobacteria	Gammaproteobacteria	Enterobacteriales	Enterobacteriaceae	Tatumella
400	ASV2692	larvae-yellow-chapote-4	22.453	yellow_chapote	larvae	Bacteria	Proteobacteria	Gammaproteobacteria	Oceanospirillales	Halomonadaceae	Zymobacter
439	ASV1111	larvae-yellow-chapote-4	4.15315	yellow_chapote	larvae	Bacteria	Firmicutes	Bacilli	Lactobacillales	Leuconostocaceae	Leuconostoc
22	ASV190	larvae-yellow-chapote-3	52.6752	yellow_chapote	larvae	Bacteria	Proteobacteria	Alphaproteobacteria	Acetobacterales	Acetobacteraceae	Gluconobacter
61	ASV420	larvae-yellow-chapote-3	17.9607	yellow_chapote	larvae	Bacteria	Proteobacteria	Alphaproteobacteria	Acetobacterales	Acetobacteraceae	Acetobacter
321	ASV102	larvae-yellow-chapote-3	10.0162	yellow_chapote	larvae	Bacteria	Proteobacteria	Gammaproteobacteria	Enterobacteriales	Enterobacteriaceae	Tatumella
402	ASV2692	larvae-yellow-chapote-3	10.1964	yellow_chapote	larvae	Bacteria	Proteobacteria	Gammaproteobacteria	Oceanospirillales	Halomonadaceae	Zymobacter
438	ASV1111	larvae-yellow-chapote-3	7.81841	yellow_chapote	larvae	Bacteria	Firmicutes	Bacilli	Lactobacillales	Leuconostocaceae	Leuconostoc
95	ASV190	larvae-yellow-chapote-2	3.16092	yellow_chapote	larvae	Bacteria	Proteobacteria	Alphaproteobacteria	Acetobacterales	Acetobacteraceae	Gluconobacter
285	ASV2462	larvae-yellow-chapote-2	92.3851	yellow_chapote	larvae	Bacteria	Proteobacteria	Gammaproteobacteria	Enterobacteriales	Enterobacteriaceae	Sodalis
355	ASV102	larvae-yellow-chapote-2	1.19253	yellow_chapote	larvae	Bacteria	Proteobacteria	Gammaproteobacteria	Enterobacteriales	Enterobacteriaceae	Tatumella
451	ASV1111	larvae-yellow-chapote-2	1.12069	yellow_chapote	larvae	Bacteria	Firmicutes	Bacilli	Lactobacillales	Leuconostocaceae	Leuconostoc
10	ASV190	larvae-yellow-chapote-1	74.7648	yellow_chapote	larvae	Bacteria	Proteobacteria	Alphaproteobacteria	Acetobacterales	Acetobacteraceae	Gluconobacter
77	ASV420	larvae-yellow-chapote-1	11.319	yellow_chapote	larvae	Bacteria	Proteobacteria	Alphaproteobacteria	Acetobacterales	Acetobacteraceae	Acetobacter
324	ASV102	larvae-yellow-chapote-1	7.67663	yellow_chapote	larvae	Bacteria	Proteobacteria	Gammaproteobacteria	Enterobacteriales	Enterobacteriaceae	Tatumella
406	ASV2692	larvae-yellow-chapote-1	1.11831	yellow_chapote	larvae	Bacteria	Proteobacteria	Gammaproteobacteria	Oceanospirillales	Halomonadaceae	Zymobacter
443	ASV1111	larvae-yellow-chapote-1	1.9283	yellow_chapote	larvae	Bacteria	Firmicutes	Bacilli	Lactobacillales	Leuconostocaceae	Leuconostoc
84	ASV420	larvae-white-sapote-5	9.67091	white_sapote	larvae	Bacteria	Proteobacteria	Alphaproteobacteria	Acetobacterales	Acetobacteraceae	Acetobacter
116	ASV7462	larvae-white-sapote-5	4.54352	white_sapote	larvae	Bacteria	Tenericutes	Mollicutes	Acholeplasmatales	Acholeplasmataceae	Acholeplasma
136	ASV2257	larvae-white-sapote-5	27.3885	white_sapote	larvae	Bacteria	Epsilonbacteraeota	Campylobacteria	Campylobacterales	Arcobacteraceae	Arcobacter
154	ASV1476	larvae-white-sapote-5	1.35881	white_sapote	larvae	Bacteria	Bacteroidetes	Bacteroidia	Bacteroidales	Bacteroidaceae	Bacteroides
178	ASV5473	larvae-white-sapote-5	8.47134	white_sapote	larvae	Bacteria	Proteobacteria	Gammaproteobacteria	Betaproteobacteriales	Burkholderiaceae	Lampropedia
183	ASV1091	larvae-white-sapote-5	5.81741	white_sapote	larvae	Bacteria	Proteobacteria	Gammaproteobacteria	Betaproteobacteriales	Burkholderiaceae	GKS98 freshwater group
205	ASV4803	larvae-white-sapote-5	2.83439	white_sapote	larvae	Bacteria	Proteobacteria	Gammaproteobacteria	Betaproteobacteriales	Burkholderiaceae	Kerstersia
249	ASV5105	larvae-white-sapote-5	1.63482	white_sapote	larvae	Bacteria	Bacteroidetes	Bacteroidia	Flavobacteriales	Crocinitomicaceae	Fluviicola
253	ASV4093	larvae-white-sapote-5	9.58599	white_sapote	larvae	Bacteria	Bacteroidetes	Bacteroidia	Bacteroidales	Dysgonomonadaceae	Dysgonomonas
388	ASV2836	larvae-white-sapote-5	2.34607	white_sapote	larvae	Bacteria	Bacteroidetes	Bacteroidia	Flavobacteriales	Flavobacteriaceae	Myroides
470	ASV1193	larvae-white-sapote-5	3.04671	white_sapote	larvae	Bacteria	Proteobacteria	Gammaproteobacteria	Pseudomonadales	Moraxellaceae	Acinetobacter
568	ASV4311	larvae-white-sapote-5	5.47771	white_sapote	larvae	Bacteria	Bacteroidetes	Bacteroidia	Flavobacteriales	Weeksellaceae	Empedobacter
602	ASV5815	larvae-white-sapote-5	1.70913	white_sapote	larvae	Bacteria	Proteobacteria	Gammaproteobacteria	Xanthomonadales	Xanthomonadaceae	Arenimonas
48	ASV420	larvae-white-sapote-4	31.8269	white_sapote	larvae	Bacteria	Proteobacteria	Alphaproteobacteria	Acetobacterales	Acetobacteraceae	Acetobacter
88	ASV3948	larvae-white-sapote-4	6.22863	white_sapote	larvae	Bacteria	Proteobacteria	Alphaproteobacteria	Acetobacterales	Acetobacteraceae	Komagataeibacter
120	ASV7462	larvae-white-sapote-4	1.79196	white_sapote	larvae	Bacteria	Tenericutes	Mollicutes	Acholeplasmatales	Acholeplasmataceae	Acholeplasma
137	ASV2257	larvae-white-sapote-4	24.5019	white_sapote	larvae	Bacteria	Epsilonbacteraeota	Campylobacteria	Campylobacterales	Arcobacteraceae	Arcobacter
196	ASV5473	larvae-white-sapote-4	3.65073	white_sapote	larvae	Bacteria	Proteobacteria	Gammaproteobacteria	Betaproteobacteriales	Burkholderiaceae	Lampropedia
213	ASV1091	larvae-white-sapote-4	2.16921	white_sapote	larvae	Bacteria	Proteobacteria	Gammaproteobacteria	Betaproteobacteriales	Burkholderiaceae	GKS98 freshwater group
234	ASV4803	larvae-white-sapote-4	1.19071	white_sapote	larvae	Bacteria	Proteobacteria	Gammaproteobacteria	Betaproteobacteriales	Burkholderiaceae	Kerstersia
257	ASV4093	larvae-white-sapote-4	5.05364	white_sapote	larvae	Bacteria	Bacteroidetes	Bacteroidia	Bacteroidales	Dysgonomonadaceae	Dysgonomonas
395	ASV2836	larvae-white-sapote-4	1.11997	white_sapote	larvae	Bacteria	Bacteroidetes	Bacteroidia	Flavobacteriales	Flavobacteriaceae	Myroides
412	ASV273	larvae-white-sapote-4	5.98499	white_sapote	larvae	Bacteria	Firmicutes	Bacilli	Lactobacillales	Lactobacillaceae	Lactobacillus
480	ASV1193	larvae-white-sapote-4	1.61905	white_sapote	larvae	Bacteria	Proteobacteria	Gammaproteobacteria	Pseudomonadales	Moraxellaceae	Acinetobacter
576	ASV4311	larvae-white-sapote-4	1.07282	white_sapote	larvae	Bacteria	Bacteroidetes	Bacteroidia	Flavobacteriales	Weeksellaceae	Empedobacter
74	ASV420	larvae-white-sapote-3	12.47	white_sapote	larvae	Bacteria	Proteobacteria	Alphaproteobacteria	Acetobacterales	Acetobacteraceae	Acetobacter
119	ASV7462	larvae-white-sapote-3	2.47101	white_sapote	larvae	Bacteria	Tenericutes	Mollicutes	Acholeplasmatales	Acholeplasmataceae	Acholeplasma
138	ASV2257	larvae-white-sapote-3	20.2852	white_sapote	larvae	Bacteria	Epsilonbacteraeota	Campylobacteria	Campylobacterales	Arcobacteraceae	Arcobacter
190	ASV5473	larvae-white-sapote-3	4.42482	white_sapote	larvae	Bacteria	Proteobacteria	Gammaproteobacteria	Betaproteobacteriales	Burkholderiaceae	Lampropedia
192	ASV1091	larvae-white-sapote-3	4.17407	white_sapote	larvae	Bacteria	Proteobacteria	Gammaproteobacteria	Betaproteobacteriales	Burkholderiaceae	GKS98 freshwater group
219	ASV4803	larvae-white-sapote-3	1.76575	white_sapote	larvae	Bacteria	Proteobacteria	Gammaproteobacteria	Betaproteobacteriales	Burkholderiaceae	Kerstersia
251	ASV5105	larvae-white-sapote-3	1.0396	white_sapote	larvae	Bacteria	Bacteroidetes	Bacteroidia	Flavobacteriales	Crocinitomicaceae	Fluviicola
256	ASV4093	larvae-white-sapote-3	6.00773	white_sapote	larvae	Bacteria	Bacteroidetes	Bacteroidia	Bacteroidales	Dysgonomonadaceae	Dysgonomonas
394	ASV2836	larvae-white-sapote-3	1.14931	white_sapote	larvae	Bacteria	Bacteroidetes	Bacteroidia	Flavobacteriales	Flavobacteriaceae	Myroides
420	ASV273	larvae-white-sapote-3	2.93595	white_sapote	larvae	Bacteria	Firmicutes	Bacilli	Lactobacillales	Lactobacillaceae	Lactobacillus
476	ASV1193	larvae-white-sapote-3	1.93815	white_sapote	larvae	Bacteria	Proteobacteria	Gammaproteobacteria	Pseudomonadales	Moraxellaceae	Acinetobacter
566	ASV4311	larvae-white-sapote-3	29.3386	white_sapote	larvae	Bacteria	Bacteroidetes	Bacteroidia	Flavobacteriales	Weeksellaceae	Empedobacter
66	ASV420	larvae-white-sapote-2	15.0395	white_sapote	larvae	Bacteria	Proteobacteria	Alphaproteobacteria	Acetobacterales	Acetobacteraceae	Acetobacter
118	ASV7462	larvae-white-sapote-2	2.50743	white_sapote	larvae	Bacteria	Tenericutes	Mollicutes	Acholeplasmatales	Acholeplasmataceae	Acholeplasma
135	ASV2257	larvae-white-sapote-2	33.9711	white_sapote	larvae	Bacteria	Epsilonbacteraeota	Campylobacteria	Campylobacterales	Arcobacteraceae	Arcobacter
184	ASV5473	larvae-white-sapote-2	5.48311	white_sapote	larvae	Bacteria	Proteobacteria	Gammaproteobacteria	Betaproteobacteriales	Burkholderiaceae	Lampropedia
194	ASV1091	larvae-white-sapote-2	3.96254	white_sapote	larvae	Bacteria	Proteobacteria	Gammaproteobacteria	Betaproteobacteriales	Burkholderiaceae	GKS98 freshwater group
217	ASV4803	larvae-white-sapote-2	1.88812	white_sapote	larvae	Bacteria	Proteobacteria	Gammaproteobacteria	Betaproteobacteriales	Burkholderiaceae	Kerstersia
255	ASV4093	larvae-white-sapote-2	7.57766	white_sapote	larvae	Bacteria	Bacteroidetes	Bacteroidia	Bacteroidales	Dysgonomonadaceae	Dysgonomonas
326	ASV150	larvae-white-sapote-2	5.69961	white_sapote	larvae	Bacteria	Proteobacteria	Gammaproteobacteria	Enterobacteriales	Enterobacteriaceae	Providencia
373	ASV1966	larvae-white-sapote-2	1.08252	white_sapote	larvae	Bacteria	Firmicutes	Bacilli	Lactobacillales	Enterococcaceae	Vagococcus
389	ASV2836	larvae-white-sapote-2	1.88812	white_sapote	larvae	Bacteria	Bacteroidetes	Bacteroidia	Flavobacteriales	Flavobacteriaceae	Myroides
478	ASV1193	larvae-white-sapote-2	1.68672	white_sapote	larvae	Bacteria	Proteobacteria	Gammaproteobacteria	Pseudomonadales	Moraxellaceae	Acinetobacter
570	ASV4311	larvae-white-sapote-2	2.92533	white_sapote	larvae	Bacteria	Bacteroidetes	Bacteroidia	Flavobacteriales	Weeksellaceae	Empedobacter
604	ASV5815	larvae-white-sapote-2	1.37455	white_sapote	larvae	Bacteria	Proteobacteria	Gammaproteobacteria	Xanthomonadales	Xanthomonadaceae	Arenimonas
65	ASV420	larvae-white-sapote-1	15.1257	white_sapote	larvae	Bacteria	Proteobacteria	Alphaproteobacteria	Acetobacterales	Acetobacteraceae	Acetobacter
117	ASV7462	larvae-white-sapote-1	3.17272	white_sapote	larvae	Bacteria	Tenericutes	Mollicutes	Acholeplasmatales	Acholeplasmataceae	Acholeplasma
134	ASV2257	larvae-white-sapote-1	38.4515	white_sapote	larvae	Bacteria	Epsilonbacteraeota	Campylobacteria	Campylobacterales	Arcobacteraceae	Arcobacter
181	ASV5473	larvae-white-sapote-1	6.24679	white_sapote	larvae	Bacteria	Proteobacteria	Gammaproteobacteria	Betaproteobacteriales	Burkholderiaceae	Lampropedia
197	ASV1091	larvae-white-sapote-1	3.64232	white_sapote	larvae	Bacteria	Proteobacteria	Gammaproteobacteria	Betaproteobacteriales	Burkholderiaceae	GKS98 freshwater group
231	ASV4803	larvae-white-sapote-1	1.28251	white_sapote	larvae	Bacteria	Proteobacteria	Gammaproteobacteria	Betaproteobacteriales	Burkholderiaceae	Kerstersia
250	ASV5105	larvae-white-sapote-1	1.11282	white_sapote	larvae	Bacteria	Bacteroidetes	Bacteroidia	Flavobacteriales	Crocinitomicaceae	Fluviicola
254	ASV4093	larvae-white-sapote-1	8.70131	white_sapote	larvae	Bacteria	Bacteroidetes	Bacteroidia	Bacteroidales	Dysgonomonadaceae	Dysgonomonas
390	ASV2836	larvae-white-sapote-1	1.8547	white_sapote	larvae	Bacteria	Bacteroidetes	Bacteroidia	Flavobacteriales	Flavobacteriaceae	Myroides
474	ASV1193	larvae-white-sapote-1	2.20986	white_sapote	larvae	Bacteria	Proteobacteria	Gammaproteobacteria	Pseudomonadales	Moraxellaceae	Acinetobacter
488	ASV8139	larvae-white-sapote-1	1.05363	white_sapote	larvae	Bacteria	Firmicutes	Bacilli	Bacillales	Planococcaceae	Lysinibacillus
571	ASV4311	larvae-white-sapote-1	2.8886	white_sapote	larvae	Bacteria	Bacteroidetes	Bacteroidia	Flavobacteriales	Weeksellaceae	Empedobacter
18	ASV420	larvae-peach-4	60.1598	peach	larvae	Bacteria	Proteobacteria	Alphaproteobacteria	Acetobacterales	Acetobacteraceae	Acetobacter
63	ASV190	larvae-peach-4	16.3674	peach	larvae	Bacteria	Proteobacteria	Alphaproteobacteria	Acetobacterales	Acetobacteraceae	Gluconobacter
434	ASV1111	larvae-peach-4	22.1778	peach	larvae	Bacteria	Firmicutes	Bacilli	Lactobacillales	Leuconostocaceae	Leuconostoc
26	ASV420	larvae-peach-3	48.0637	peach	larvae	Bacteria	Proteobacteria	Alphaproteobacteria	Acetobacterales	Acetobacteraceae	Acetobacter
57	ASV190	larvae-peach-3	21.358	peach	larvae	Bacteria	Proteobacteria	Alphaproteobacteria	Acetobacterales	Acetobacteraceae	Gluconobacter
347	ASV102	larvae-peach-3	2.13065	peach	larvae	Bacteria	Proteobacteria	Gammaproteobacteria	Enterobacteriales	Enterobacteriaceae	Tatumella
430	ASV1111	larvae-peach-3	27.4783	peach	larvae	Bacteria	Firmicutes	Bacilli	Lactobacillales	Leuconostocaceae	Leuconostoc
46	ASV420	larvae-peach-2	33.7084	peach	larvae	Bacteria	Proteobacteria	Alphaproteobacteria	Acetobacterales	Acetobacteraceae	Acetobacter
81	ASV190	larvae-peach-2	10.3877	peach	larvae	Bacteria	Proteobacteria	Alphaproteobacteria	Acetobacterales	Acetobacteraceae	Gluconobacter
112	ASV3948	larvae-peach-2	1.2774	peach	larvae	Bacteria	Proteobacteria	Alphaproteobacteria	Acetobacterales	Acetobacteraceae	Komagataeibacter
337	ASV102	larvae-peach-2	3.09524	peach	larvae	Bacteria	Proteobacteria	Gammaproteobacteria	Enterobacteriales	Enterobacteriaceae	Tatumella
425	ASV1111	larvae-peach-2	50.7171	peach	larvae	Bacteria	Firmicutes	Bacilli	Lactobacillales	Leuconostocaceae	Leuconostoc
37	ASV420	larvae-peach-1	40.1795	peach	larvae	Bacteria	Proteobacteria	Alphaproteobacteria	Acetobacterales	Acetobacteraceae	Acetobacter
64	ASV190	larvae-peach-1	15.1795	peach	larvae	Bacteria	Proteobacteria	Alphaproteobacteria	Acetobacterales	Acetobacteraceae	Gluconobacter
107	ASV3948	larvae-peach-1	1.62355	peach	larvae	Bacteria	Proteobacteria	Alphaproteobacteria	Acetobacterales	Acetobacteraceae	Komagataeibacter
343	ASV102	larvae-peach-1	2.49472	peach	larvae	Bacteria	Proteobacteria	Gammaproteobacteria	Enterobacteriales	Enterobacteriaceae	Tatumella
427	ASV1111	larvae-peach-1	39.9881	peach	larvae	Bacteria	Firmicutes	Bacilli	Lactobacillales	Leuconostocaceae	Leuconostoc
30	ASV420	larvae-orange-5	45.0947	orange	larvae	Bacteria	Proteobacteria	Alphaproteobacteria	Acetobacterales	Acetobacteraceae	Acetobacter
49	ASV190	larvae-orange-5	30.303	orange	larvae	Bacteria	Proteobacteria	Alphaproteobacteria	Acetobacterales	Acetobacteraceae	Gluconobacter
338	ASV129	larvae-orange-5	3.08712	orange	larvae	Bacteria	Proteobacteria	Gammaproteobacteria	Enterobacteriales	Enterobacteriaceae	Morganella
418	ASV273	larvae-orange-5	3.40909	orange	larvae	Bacteria	Firmicutes	Bacilli	Lactobacillales	Lactobacillaceae	Lactobacillus
538	ASV1577	larvae-orange-5	17.0455	orange	larvae	Bacteria	Proteobacteria	Gammaproteobacteria	Xanthomonadales	Rhodanobacteraceae	Frateuria
23	ASV190	larvae-orange-4	50.1745	orange	larvae	Bacteria	Proteobacteria	Alphaproteobacteria	Acetobacterales	Acetobacteraceae	Gluconobacter
50	ASV420	larvae-orange-4	28.083	orange	larvae	Bacteria	Proteobacteria	Alphaproteobacteria	Acetobacterales	Acetobacteraceae	Acetobacter
419	ASV273	larvae-orange-4	2.98622	orange	larvae	Bacteria	Firmicutes	Bacilli	Lactobacillales	Lactobacillaceae	Lactobacillus
537	ASV1577	larvae-orange-4	17.5359	orange	larvae	Bacteria	Proteobacteria	Gammaproteobacteria	Xanthomonadales	Rhodanobacteraceae	Frateuria
31	ASV420	larvae-orange-3	44.8002	orange	larvae	Bacteria	Proteobacteria	Alphaproteobacteria	Acetobacterales	Acetobacteraceae	Acetobacter
41	ASV190	larvae-orange-3	38.2469	orange	larvae	Bacteria	Proteobacteria	Alphaproteobacteria	Acetobacterales	Acetobacteraceae	Gluconobacter
417	ASV273	larvae-orange-3	3.73664	orange	larvae	Bacteria	Firmicutes	Bacilli	Lactobacillales	Lactobacillaceae	Lactobacillus
540	ASV1577	larvae-orange-3	12.2218	orange	larvae	Bacteria	Proteobacteria	Gammaproteobacteria	Xanthomonadales	Rhodanobacteraceae	Frateuria
35	ASV420	larvae-orange-2	40.5268	orange	larvae	Bacteria	Proteobacteria	Alphaproteobacteria	Acetobacterales	Acetobacteraceae	Acetobacter
42	ASV190	larvae-orange-2	37.7645	orange	larvae	Bacteria	Proteobacteria	Alphaproteobacteria	Acetobacterales	Acetobacteraceae	Gluconobacter
416	ASV273	larvae-orange-2	4.08759	orange	larvae	Bacteria	Firmicutes	Bacilli	Lactobacillales	Lactobacillaceae	Lactobacillus
448	ASV1111	larvae-orange-2	1.45342	orange	larvae	Bacteria	Firmicutes	Bacilli	Lactobacillales	Leuconostocaceae	Leuconostoc
539	ASV1577	larvae-orange-2	16.0777	orange	larvae	Bacteria	Proteobacteria	Gammaproteobacteria	Xanthomonadales	Rhodanobacteraceae	Frateuria
5	ASV190	larvae-orange-1	85.2498	orange	larvae	Bacteria	Proteobacteria	Alphaproteobacteria	Acetobacterales	Acetobacteraceae	Gluconobacter
82	ASV420	larvae-orange-1	10.2498	orange	larvae	Bacteria	Proteobacteria	Alphaproteobacteria	Acetobacterales	Acetobacteraceae	Acetobacter
422	ASV273	larvae-orange-1	1.77179	orange	larvae	Bacteria	Firmicutes	Bacilli	Lactobacillales	Lactobacillaceae	Lactobacillus
549	ASV1577	larvae-orange-1	2.01541	orange	larvae	Bacteria	Proteobacteria	Gammaproteobacteria	Xanthomonadales	Rhodanobacteraceae	Frateuria
142	ASV2257	larvae-manzano-pepper-5	3.185	manzano_pepper	larvae	Bacteria	Epsilonbacteraeota	Campylobacteria	Campylobacterales	Arcobacteraceae	Arcobacter
206	ASV1091	larvae-manzano-pepper-5	2.76551	manzano_pepper	larvae	Bacteria	Proteobacteria	Gammaproteobacteria	Betaproteobacteriales	Burkholderiaceae	GKS98 freshwater group
292	ASV129	larvae-manzano-pepper-5	63.8112	manzano_pepper	larvae	Bacteria	Proteobacteria	Gammaproteobacteria	Enterobacteriales	Enterobacteriaceae	Morganella
320	ASV150	larvae-manzano-pepper-5	11.1831	manzano_pepper	larvae	Bacteria	Proteobacteria	Gammaproteobacteria	Enterobacteriales	Enterobacteriaceae	Providencia
363	ASV1966	larvae-manzano-pepper-5	10.639	manzano_pepper	larvae	Bacteria	Firmicutes	Bacilli	Lactobacillales	Enterococcaceae	Vagococcus
473	ASV1193	larvae-manzano-pepper-5	2.3154	manzano_pepper	larvae	Bacteria	Proteobacteria	Gammaproteobacteria	Pseudomonadales	Moraxellaceae	Acinetobacter
141	ASV2257	larvae-manzano-pepper-4	5.58057	manzano_pepper	larvae	Bacteria	Epsilonbacteraeota	Campylobacteria	Campylobacterales	Arcobacteraceae	Arcobacter
153	ASV1476	larvae-manzano-pepper-4	1.92149	manzano_pepper	larvae	Bacteria	Bacteroidetes	Bacteroidia	Bacteroidales	Bacteroidaceae	Bacteroides
180	ASV1091	larvae-manzano-pepper-4	6.62555	manzano_pepper	larvae	Bacteria	Proteobacteria	Gammaproteobacteria	Betaproteobacteriales	Burkholderiaceae	GKS98 freshwater group
303	ASV150	larvae-manzano-pepper-4	28.5371	manzano_pepper	larvae	Bacteria	Proteobacteria	Gammaproteobacteria	Enterobacteriales	Enterobacteriaceae	Providencia
308	ASV129	larvae-manzano-pepper-4	23.0283	manzano_pepper	larvae	Bacteria	Proteobacteria	Gammaproteobacteria	Enterobacteriales	Enterobacteriaceae	Morganella
354	ASV2329	larvae-manzano-pepper-4	1.40806	manzano_pepper	larvae	Bacteria	Proteobacteria	Gammaproteobacteria	Enterobacteriales	Enterobacteriaceae	Pectobacterium
360	ASV3928	larvae-manzano-pepper-4	1.03424	manzano_pepper	larvae	Bacteria	Proteobacteria	Gammaproteobacteria	Enterobacteriales	Enterobacteriaceae	Proteus
361	ASV1966	larvae-manzano-pepper-4	15.4565	manzano_pepper	larvae	Bacteria	Firmicutes	Bacilli	Lactobacillales	Enterococcaceae	Vagococcus
380	ASV4135	larvae-manzano-pepper-4	1.26108	manzano_pepper	larvae	Bacteria	Firmicutes	Erysipelotrichia	Erysipelotrichales	Erysipelotrichaceae	Erysipelothrix
392	ASV2836	larvae-manzano-pepper-4	1.44229	manzano_pepper	larvae	Bacteria	Bacteroidetes	Bacteroidia	Flavobacteriales	Flavobacteriaceae	Myroides
467	ASV1193	larvae-manzano-pepper-4	6.61011	manzano_pepper	larvae	Bacteria	Proteobacteria	Gammaproteobacteria	Pseudomonadales	Moraxellaceae	Acinetobacter
574	ASV3713	larvae-manzano-pepper-4	1.5886	manzano_pepper	larvae	Bacteria	Bacteroidetes	Bacteroidia	Flavobacteriales	Weeksellaceae	Chishuiella
139	ASV2257	larvae-manzano-pepper-3	8.14987	manzano_pepper	larvae	Bacteria	Epsilonbacteraeota	Campylobacteria	Campylobacterales	Arcobacteraceae	Arcobacter
186	ASV1091	larvae-manzano-pepper-3	5.27217	manzano_pepper	larvae	Bacteria	Proteobacteria	Gammaproteobacteria	Betaproteobacteriales	Burkholderiaceae	GKS98 freshwater group
222	ASV5473	larvae-manzano-pepper-3	1.58073	manzano_pepper	larvae	Bacteria	Proteobacteria	Gammaproteobacteria	Betaproteobacteriales	Burkholderiaceae	Lampropedia
295	ASV150	larvae-manzano-pepper-3	54.4459	manzano_pepper	larvae	Bacteria	Proteobacteria	Gammaproteobacteria	Enterobacteriales	Enterobacteriaceae	Providencia
351	ASV2329	larvae-manzano-pepper-3	1.46683	manzano_pepper	larvae	Bacteria	Proteobacteria	Gammaproteobacteria	Enterobacteriales	Enterobacteriaceae	Pectobacterium
365	ASV1966	larvae-manzano-pepper-3	9.96761	manzano_pepper	larvae	Bacteria	Firmicutes	Bacilli	Lactobacillales	Enterococcaceae	Vagococcus
384	ASV2836	larvae-manzano-pepper-3	5.53288	manzano_pepper	larvae	Bacteria	Bacteroidetes	Bacteroidia	Flavobacteriales	Flavobacteriaceae	Myroides
471	ASV1193	larvae-manzano-pepper-3	2.43199	manzano_pepper	larvae	Bacteria	Proteobacteria	Gammaproteobacteria	Pseudomonadales	Moraxellaceae	Acinetobacter
510	ASV1902	larvae-manzano-pepper-3	2.62818	manzano_pepper	larvae	Bacteria	Proteobacteria	Gammaproteobacteria	Pseudomonadales	Pseudomonadaceae	Pseudomonas
532	ASV138	larvae-manzano-pepper-3	1.80589	manzano_pepper	larvae	Bacteria	Proteobacteria	Alphaproteobacteria	Rhizobiales	Rhizobiaceae	Ochrobactrum
233	ASV1091	larvae-manzano-pepper-2	1.2389	manzano_pepper	larvae	Bacteria	Proteobacteria	Gammaproteobacteria	Betaproteobacteriales	Burkholderiaceae	GKS98 freshwater group
293	ASV150	larvae-manzano-pepper-2	59.3813	manzano_pepper	larvae	Bacteria	Proteobacteria	Gammaproteobacteria	Enterobacteriales	Enterobacteriaceae	Providencia
309	ASV129	larvae-manzano-pepper-2	22.7392	manzano_pepper	larvae	Bacteria	Proteobacteria	Gammaproteobacteria	Enterobacteriales	Enterobacteriaceae	Morganella
366	ASV1966	larvae-manzano-pepper-2	9.55819	manzano_pepper	larvae	Bacteria	Firmicutes	Bacilli	Lactobacillales	Enterococcaceae	Vagococcus
565	ASV2819	larvae-manzano-pepper-2	1.10073	manzano_pepper	larvae	Bacteria	Firmicutes	Bacilli	Lactobacillales	Streptococcaceae	Lactococcus
143	ASV2257	larvae-manzano-pepper-1	2.94497	manzano_pepper	larvae	Bacteria	Epsilonbacteraeota	Campylobacteria	Campylobacterales	Arcobacteraceae	Arcobacter
152	ASV1476	larvae-manzano-pepper-1	2.37129	manzano_pepper	larvae	Bacteria	Bacteroidetes	Bacteroidia	Bacteroidales	Bacteroidaceae	Bacteroides
201	ASV1091	larvae-manzano-pepper-1	3.24342	manzano_pepper	larvae	Bacteria	Proteobacteria	Gammaproteobacteria	Betaproteobacteriales	Burkholderiaceae	GKS98 freshwater group
294	ASV129	larvae-manzano-pepper-1	55.9243	manzano_pepper	larvae	Bacteria	Proteobacteria	Gammaproteobacteria	Enterobacteriales	Enterobacteriaceae	Morganella
310	ASV150	larvae-manzano-pepper-1	21.4551	manzano_pepper	larvae	Bacteria	Proteobacteria	Gammaproteobacteria	Enterobacteriales	Enterobacteriaceae	Providencia
367	ASV1966	larvae-manzano-pepper-1	8.02384	manzano_pepper	larvae	Bacteria	Firmicutes	Bacilli	Lactobacillales	Enterococcaceae	Vagococcus
487	ASV1193	larvae-manzano-pepper-1	1.04846	manzano_pepper	larvae	Bacteria	Proteobacteria	Gammaproteobacteria	Pseudomonadales	Moraxellaceae	Acinetobacter
29	ASV190	larvae-mango-5	45.2782	mango	larvae	Bacteria	Proteobacteria	Alphaproteobacteria	Acetobacterales	Acetobacteraceae	Gluconobacter
56	ASV3948	larvae-mango-5	26.1383	mango	larvae	Bacteria	Proteobacteria	Alphaproteobacteria	Acetobacterales	Acetobacteraceae	Komagataeibacter
58	ASV420	larvae-mango-5	19.8988	mango	larvae	Bacteria	Proteobacteria	Alphaproteobacteria	Acetobacterales	Acetobacteraceae	Acetobacter
86	ASV5690	larvae-mango-5	7.9258	mango	larvae	Bacteria	Proteobacteria	Alphaproteobacteria	Acetobacterales	Acetobacteraceae	Ameyamaea
1	ASV190	larvae-mango-4	93.5089	mango	larvae	Bacteria	Proteobacteria	Alphaproteobacteria	Acetobacterales	Acetobacteraceae	Gluconobacter
98	ASV420	larvae-mango-4	2.8277	mango	larvae	Bacteria	Proteobacteria	Alphaproteobacteria	Acetobacterales	Acetobacteraceae	Acetobacter
102	ASV3948	larvae-mango-4	2.06068	mango	larvae	Bacteria	Proteobacteria	Alphaproteobacteria	Acetobacterales	Acetobacteraceae	Komagataeibacter
2	ASV190	larvae-mango-3	92.7584	mango	larvae	Bacteria	Proteobacteria	Alphaproteobacteria	Acetobacterales	Acetobacteraceae	Gluconobacter
92	ASV420	larvae-mango-3	3.97976	mango	larvae	Bacteria	Proteobacteria	Alphaproteobacteria	Acetobacterales	Acetobacteraceae	Acetobacter
106	ASV3948	larvae-mango-3	1.7297	mango	larvae	Bacteria	Proteobacteria	Alphaproteobacteria	Acetobacterales	Acetobacteraceae	Komagataeibacter
6	ASV190	larvae-mango-2	80.8888	mango	larvae	Bacteria	Proteobacteria	Alphaproteobacteria	Acetobacterales	Acetobacteraceae	Gluconobacter
78	ASV3948	larvae-mango-2	10.8716	mango	larvae	Bacteria	Proteobacteria	Alphaproteobacteria	Acetobacterales	Acetobacteraceae	Komagataeibacter
100	ASV420	larvae-mango-2	2.44135	mango	larvae	Bacteria	Proteobacteria	Alphaproteobacteria	Acetobacterales	Acetobacteraceae	Acetobacter
105	ASV5690	larvae-mango-2	1.83101	mango	larvae	Bacteria	Proteobacteria	Alphaproteobacteria	Acetobacterales	Acetobacteraceae	Ameyamaea
333	ASV102	larvae-mango-2	3.62388	mango	larvae	Bacteria	Proteobacteria	Gammaproteobacteria	Enterobacteriales	Enterobacteriaceae	Tatumella
3	ASV190	larvae-mango-1	91.6385	mango	larvae	Bacteria	Proteobacteria	Alphaproteobacteria	Acetobacterales	Acetobacteraceae	Gluconobacter
91	ASV420	larvae-mango-1	4.39178	mango	larvae	Bacteria	Proteobacteria	Alphaproteobacteria	Acetobacterales	Acetobacteraceae	Acetobacter
548	ASV1577	larvae-mango-1	2.52015	mango	larvae	Bacteria	Proteobacteria	Gammaproteobacteria	Xanthomonadales	Rhodanobacteraceae	Frateuria
283	ASV150	females-yellow-chapote-5	96.4034	yellow_chapote	adult_female	Bacteria	Proteobacteria	Gammaproteobacteria	Enterobacteriales	Enterobacteriaceae	Providencia
601	ASV1407	females-yellow-chapote-5	1.8469	yellow_chapote	adult_female	Bacteria	Proteobacteria	Gammaproteobacteria	Xanthomonadales	Xanthomonadaceae	Stenotrophomonas
156	ASV7644	females-yellow-chapote-4	22.7222	yellow_chapote	adult_female	Bacteria	Proteobacteria	Gammaproteobacteria	Betaproteobacteriales	Burkholderiaceae	Alcaligenes
456	ASV8698	females-yellow-chapote-4	1.79978	yellow_chapote	adult_female	Bacteria	Actinobacteria	Actinobacteria	Micrococcales	Micrococcaceae	Glutamicibacter
464	ASV1193	females-yellow-chapote-4	11.5861	yellow_chapote	adult_female	Bacteria	Proteobacteria	Gammaproteobacteria	Pseudomonadales	Moraxellaceae	Acinetobacter
531	ASV138	females-yellow-chapote-4	2.47469	yellow_chapote	adult_female	Bacteria	Proteobacteria	Alphaproteobacteria	Rhizobiales	Rhizobiaceae	Ochrobactrum
555	ASV5359	females-yellow-chapote-4	1.5748	yellow_chapote	adult_female	Bacteria	Bacteroidetes	Bacteroidia	Sphingobacteriales	Sphingobacteriaceae	Sphingobacterium
556	ASV8849	females-yellow-chapote-4	3.59955	yellow_chapote	adult_female	Bacteria	Firmicutes	Bacilli	Bacillales	Staphylococcaceae	Staphylococcus
584	ASV1407	females-yellow-chapote-4	56.243	yellow_chapote	adult_female	Bacteria	Proteobacteria	Gammaproteobacteria	Xanthomonadales	Xanthomonadaceae	Stenotrophomonas
455	ASV8698	females-yellow-chapote-3	2.73038	yellow_chapote	adult_female	Bacteria	Actinobacteria	Actinobacteria	Micrococcales	Micrococcaceae	Glutamicibacter
459	ASV1193	females-yellow-chapote-3	32.7645	yellow_chapote	adult_female	Bacteria	Proteobacteria	Gammaproteobacteria	Pseudomonadales	Moraxellaceae	Acinetobacter
524	ASV138	females-yellow-chapote-3	14.3345	yellow_chapote	adult_female	Bacteria	Proteobacteria	Alphaproteobacteria	Rhizobiales	Rhizobiaceae	Ochrobactrum
585	ASV1407	females-yellow-chapote-3	50.1706	yellow_chapote	adult_female	Bacteria	Proteobacteria	Gammaproteobacteria	Xanthomonadales	Xanthomonadaceae	Stenotrophomonas
67	ASV420	females-yellow-chapote-2	14.2857	yellow_chapote	adult_female	Bacteria	Proteobacteria	Alphaproteobacteria	Acetobacterales	Acetobacteraceae	Acetobacter
69	ASV190	females-yellow-chapote-2	13.2653	yellow_chapote	adult_female	Bacteria	Proteobacteria	Alphaproteobacteria	Acetobacterales	Acetobacteraceae	Gluconobacter
300	ASV150	females-yellow-chapote-2	33.6735	yellow_chapote	adult_female	Bacteria	Proteobacteria	Gammaproteobacteria	Enterobacteriales	Enterobacteriaceae	Providencia
462	ASV1193	females-yellow-chapote-2	15.3061	yellow_chapote	adult_female	Bacteria	Proteobacteria	Gammaproteobacteria	Pseudomonadales	Moraxellaceae	Acinetobacter
553	ASV5359	females-yellow-chapote-2	7.65306	yellow_chapote	adult_female	Bacteria	Bacteroidetes	Bacteroidia	Sphingobacteriales	Sphingobacteriaceae	Sphingobacterium
592	ASV1407	females-yellow-chapote-2	15.8163	yellow_chapote	adult_female	Bacteria	Proteobacteria	Gammaproteobacteria	Xanthomonadales	Xanthomonadaceae	Stenotrophomonas
228	ASV7644	females-yellow-chapote-1	1.42125	yellow_chapote	adult_female	Bacteria	Proteobacteria	Gammaproteobacteria	Betaproteobacteriales	Burkholderiaceae	Alcaligenes
290	ASV150	females-yellow-chapote-1	85.904	yellow_chapote	adult_female	Bacteria	Proteobacteria	Gammaproteobacteria	Enterobacteriales	Enterobacteriaceae	Providencia
465	ASV1193	females-yellow-chapote-1	9.47111	yellow_chapote	adult_female	Bacteria	Proteobacteria	Gammaproteobacteria	Pseudomonadales	Moraxellaceae	Acinetobacter
598	ASV1407	females-yellow-chapote-1	2.6561	yellow_chapote	adult_female	Bacteria	Proteobacteria	Gammaproteobacteria	Xanthomonadales	Xanthomonadaceae	Stenotrophomonas
491	ASV1902	females-white-sapote-5	100	white_sapote	adult_female	Bacteria	Proteobacteria	Gammaproteobacteria	Pseudomonadales	Pseudomonadaceae	Pseudomonas
331	ASV129	females-white-sapote-4	4.23125	white_sapote	adult_female	Bacteria	Proteobacteria	Gammaproteobacteria	Enterobacteriales	Enterobacteriaceae	Morganella
423	ASV273	females-white-sapote-4	1.34059	white_sapote	adult_female	Bacteria	Firmicutes	Bacilli	Lactobacillales	Lactobacillaceae	Lactobacillus
495	ASV1902	females-white-sapote-4	94.4282	white_sapote	adult_female	Bacteria	Proteobacteria	Gammaproteobacteria	Pseudomonadales	Pseudomonadaceae	Pseudomonas
270	ASV150	females-white-sapote-3	99.9789	white_sapote	adult_female	Bacteria	Proteobacteria	Gammaproteobacteria	Enterobacteriales	Enterobacteriaceae	Providencia
266	ASV129	females-white-sapote-1	100	white_sapote	adult_female	Bacteria	Proteobacteria	Gammaproteobacteria	Enterobacteriales	Enterobacteriaceae	Morganella
129	ASV4105	females-peach-5	3.1746	peach	adult_female	Bacteria	Proteobacteria	Alphaproteobacteria	Rickettsiales	Anaplasmataceae	Wolbachia
158	ASV4188	females-peach-5	16.2222	peach	adult_female	Bacteria	Proteobacteria	Gammaproteobacteria	Betaproteobacteriales	Burkholderiaceae	Achromobacter
171	ASV3965	females-peach-5	10.2646	peach	adult_female	Bacteria	Proteobacteria	Gammaproteobacteria	Betaproteobacteriales	Burkholderiaceae	Burkholderia-Caballeronia-Paraburkholderia
187	ASV4831	females-peach-5	5.12169	peach	adult_female	Bacteria	Proteobacteria	Gammaproteobacteria	Betaproteobacteriales	Burkholderiaceae	Advenella
211	ASV3803	females-peach-5	2.24339	peach	adult_female	Bacteria	Proteobacteria	Gammaproteobacteria	Betaproteobacteriales	Burkholderiaceae	Aquabacterium
218	ASV8119	females-peach-5	1.79894	peach	adult_female	Bacteria	Proteobacteria	Gammaproteobacteria	Betaproteobacteriales	Burkholderiaceae	Noviherbaspirillum
235	ASV6532	females-peach-5	1.18519	peach	adult_female	Bacteria	Proteobacteria	Gammaproteobacteria	Betaproteobacteriales	Burkholderiaceae	Massilia
518	ASV138	females-peach-5	55.8836	peach	adult_female	Bacteria	Proteobacteria	Alphaproteobacteria	Rhizobiales	Rhizobiaceae	Ochrobactrum
608	ASV1407	females-peach-5	1.01587	peach	adult_female	Bacteria	Proteobacteria	Gammaproteobacteria	Xanthomonadales	Xanthomonadaceae	Stenotrophomonas
123	ASV4105	females-peach-4	7.10393	peach	adult_female	Bacteria	Proteobacteria	Alphaproteobacteria	Rickettsiales	Anaplasmataceae	Wolbachia
159	ASV4188	females-peach-4	13.877	peach	adult_female	Bacteria	Proteobacteria	Gammaproteobacteria	Betaproteobacteriales	Burkholderiaceae	Achromobacter
172	ASV3965	females-peach-4	9.88712	peach	adult_female	Bacteria	Proteobacteria	Gammaproteobacteria	Betaproteobacteriales	Burkholderiaceae	Burkholderia-Caballeronia-Paraburkholderia
195	ASV4831	females-peach-4	3.95095	peach	adult_female	Bacteria	Proteobacteria	Gammaproteobacteria	Betaproteobacteriales	Burkholderiaceae	Advenella
215	ASV3803	females-peach-4	1.98521	peach	adult_female	Bacteria	Proteobacteria	Gammaproteobacteria	Betaproteobacteriales	Burkholderiaceae	Aquabacterium
225	ASV6532	females-peach-4	1.49864	peach	adult_female	Bacteria	Proteobacteria	Gammaproteobacteria	Betaproteobacteriales	Burkholderiaceae	Massilia
505	ASV1902	females-peach-4	11.0549	peach	adult_female	Bacteria	Proteobacteria	Gammaproteobacteria	Pseudomonadales	Pseudomonadaceae	Pseudomonas
521	ASV138	females-peach-4	49.8638	peach	adult_female	Bacteria	Proteobacteria	Alphaproteobacteria	Rhizobiales	Rhizobiaceae	Ochrobactrum
130	ASV4105	females-peach-3	2.47585	peach	adult_female	Bacteria	Proteobacteria	Alphaproteobacteria	Rickettsiales	Anaplasmataceae	Wolbachia
165	ASV4188	females-peach-3	12.079	peach	adult_female	Bacteria	Proteobacteria	Gammaproteobacteria	Betaproteobacteriales	Burkholderiaceae	Achromobacter
168	ASV3965	females-peach-3	10.939	peach	adult_female	Bacteria	Proteobacteria	Gammaproteobacteria	Betaproteobacteriales	Burkholderiaceae	Burkholderia-Caballeronia-Paraburkholderia
193	ASV4831	females-peach-3	4.08146	peach	adult_female	Bacteria	Proteobacteria	Gammaproteobacteria	Betaproteobacteriales	Burkholderiaceae	Advenella
214	ASV6532	females-peach-3	2.03638	peach	adult_female	Bacteria	Proteobacteria	Gammaproteobacteria	Betaproteobacteriales	Burkholderiaceae	Massilia
238	ASV3803	females-peach-3	1.09216	peach	adult_female	Bacteria	Proteobacteria	Gammaproteobacteria	Betaproteobacteriales	Burkholderiaceae	Aquabacterium
240	ASV8119	females-peach-3	1.01819	peach	adult_female	Bacteria	Proteobacteria	Gammaproteobacteria	Betaproteobacteriales	Burkholderiaceae	Noviherbaspirillum
485	ASV1193	females-peach-3	1.20094	peach	adult_female	Bacteria	Proteobacteria	Gammaproteobacteria	Pseudomonadales	Moraxellaceae	Acinetobacter
515	ASV138	females-peach-3	60.691	peach	adult_female	Bacteria	Proteobacteria	Alphaproteobacteria	Rhizobiales	Rhizobiaceae	Ochrobactrum
131	ASV4105	females-peach-2	2.42564	peach	adult_female	Bacteria	Proteobacteria	Alphaproteobacteria	Rickettsiales	Anaplasmataceae	Wolbachia
161	ASV4188	females-peach-2	13.5197	peach	adult_female	Bacteria	Proteobacteria	Gammaproteobacteria	Betaproteobacteriales	Burkholderiaceae	Achromobacter
167	ASV3965	females-peach-2	10.9792	peach	adult_female	Bacteria	Proteobacteria	Gammaproteobacteria	Betaproteobacteriales	Burkholderiaceae	Burkholderia-Caballeronia-Paraburkholderia
179	ASV4831	females-peach-2	6.89391	peach	adult_female	Bacteria	Proteobacteria	Gammaproteobacteria	Betaproteobacteriales	Burkholderiaceae	Advenella
216	ASV3803	females-peach-2	1.91498	peach	adult_female	Bacteria	Proteobacteria	Gammaproteobacteria	Betaproteobacteriales	Burkholderiaceae	Aquabacterium
224	ASV6532	females-peach-2	1.50645	peach	adult_female	Bacteria	Proteobacteria	Gammaproteobacteria	Betaproteobacteriales	Burkholderiaceae	Massilia
516	ASV138	females-peach-2	59.5047	peach	adult_female	Bacteria	Proteobacteria	Alphaproteobacteria	Rhizobiales	Rhizobiaceae	Ochrobactrum
127	ASV4105	females-peach-1	3.33968	peach	adult_female	Bacteria	Proteobacteria	Alphaproteobacteria	Rickettsiales	Anaplasmataceae	Wolbachia
170	ASV3965	females-peach-1	10.4292	peach	adult_female	Bacteria	Proteobacteria	Gammaproteobacteria	Betaproteobacteriales	Burkholderiaceae	Burkholderia-Caballeronia-Paraburkholderia
173	ASV4188	females-peach-1	9.85059	peach	adult_female	Bacteria	Proteobacteria	Gammaproteobacteria	Betaproteobacteriales	Burkholderiaceae	Achromobacter
188	ASV4831	females-peach-1	4.82642	peach	adult_female	Bacteria	Proteobacteria	Gammaproteobacteria	Betaproteobacteriales	Burkholderiaceae	Advenella
221	ASV6532	females-peach-1	1.65519	peach	adult_female	Bacteria	Proteobacteria	Gammaproteobacteria	Betaproteobacteriales	Burkholderiaceae	Massilia
223	ASV8119	females-peach-1	1.54533	peach	adult_female	Bacteria	Proteobacteria	Gammaproteobacteria	Betaproteobacteriales	Burkholderiaceae	Noviherbaspirillum
237	ASV6775	females-peach-1	1.09858	peach	adult_female	Bacteria	Proteobacteria	Gammaproteobacteria	Betaproteobacteriales	Burkholderiaceae	Ramlibacter
241	ASV5646	females-peach-1	1.00337	peach	adult_female	Bacteria	Proteobacteria	Gammaproteobacteria	Betaproteobacteriales	Burkholderiaceae	Comamonas
514	ASV138	females-peach-1	60.9126	peach	adult_female	Bacteria	Proteobacteria	Alphaproteobacteria	Rhizobiales	Rhizobiaceae	Ochrobactrum
600	ASV1407	females-peach-1	1.98477	peach	adult_female	Bacteria	Proteobacteria	Gammaproteobacteria	Xanthomonadales	Xanthomonadaceae	Stenotrophomonas
330	ASV5203	females-orange-5	4.57021	orange	adult_female	Bacteria	Proteobacteria	Gammaproteobacteria	Enterobacteriales	Enterobacteriaceae	Kosakonia
424	ASV273	females-orange-5	1.13228	orange	adult_female	Bacteria	Firmicutes	Bacilli	Lactobacillales	Lactobacillaceae	Lactobacillus
484	ASV1193	females-orange-5	1.32338	orange	adult_female	Bacteria	Proteobacteria	Gammaproteobacteria	Pseudomonadales	Moraxellaceae	Acinetobacter
504	ASV1902	females-orange-5	11.2639	orange	adult_female	Bacteria	Proteobacteria	Gammaproteobacteria	Pseudomonadales	Pseudomonadaceae	Pseudomonas
583	ASV1407	females-orange-5	76.6131	orange	adult_female	Bacteria	Proteobacteria	Gammaproteobacteria	Xanthomonadales	Xanthomonadaceae	Stenotrophomonas
45	ASV420	females-orange-4	36.9418	orange	adult_female	Bacteria	Proteobacteria	Alphaproteobacteria	Acetobacterales	Acetobacteraceae	Acetobacter
204	ASV3965	females-orange-4	2.86703	orange	adult_female	Bacteria	Proteobacteria	Gammaproteobacteria	Betaproteobacteriales	Burkholderiaceae	Burkholderia-Caballeronia-Paraburkholderia
226	ASV4188	females-orange-4	1.48295	orange	adult_female	Bacteria	Proteobacteria	Gammaproteobacteria	Betaproteobacteriales	Burkholderiaceae	Achromobacter
244	ASV9009	females-orange-4	2.25737	orange	adult_female	Bacteria	Actinobacteria	Actinobacteria	Corynebacteriales	Corynebacteriaceae	Lawsonella
382	ASV9600	females-orange-4	1.02159	orange	adult_female	Bacteria	Firmicutes	Clostridia	Clostridiales	Family XI_2	Anaerococcus
490	ASV9890	females-orange-4	1.18636	orange	adult_female	Bacteria	Actinobacteria	Actinobacteria	Propionibacteriales	Propionibacteriaceae	Cutibacterium
500	ASV1902	females-orange-4	43.1537	orange	adult_female	Bacteria	Proteobacteria	Gammaproteobacteria	Pseudomonadales	Pseudomonadaceae	Pseudomonas
530	ASV138	females-orange-4	2.57044	orange	adult_female	Bacteria	Proteobacteria	Alphaproteobacteria	Rhizobiales	Rhizobiaceae	Ochrobactrum
557	ASV8849	females-orange-4	2.0926	orange	adult_female	Bacteria	Firmicutes	Bacilli	Bacillales	Staphylococcaceae	Staphylococcus
132	ASV4105	females-orange-3	2.35849	orange	adult_female	Bacteria	Proteobacteria	Alphaproteobacteria	Rickettsiales	Anaplasmataceae	Wolbachia
335	ASV129	females-orange-3	3.39623	orange	adult_female	Bacteria	Proteobacteria	Gammaproteobacteria	Enterobacteriales	Enterobacteriaceae	Morganella
497	ASV1902	females-orange-3	87.3585	orange	adult_female	Bacteria	Proteobacteria	Gammaproteobacteria	Pseudomonadales	Pseudomonadaceae	Pseudomonas
595	ASV1407	females-orange-3	6.88679	orange	adult_female	Bacteria	Proteobacteria	Gammaproteobacteria	Xanthomonadales	Xanthomonadaceae	Stenotrophomonas
286	ASV150	females-orange-2	90.7856	orange	adult_female	Bacteria	Proteobacteria	Gammaproteobacteria	Enterobacteriales	Enterobacteriaceae	Providencia
353	ASV129	females-orange-2	1.40822	orange	adult_female	Bacteria	Proteobacteria	Gammaproteobacteria	Enterobacteriales	Enterobacteriaceae	Morganella
507	ASV1902	females-orange-2	4.26093	orange	adult_female	Bacteria	Proteobacteria	Gammaproteobacteria	Pseudomonadales	Pseudomonadaceae	Pseudomonas
291	ASV150	females-orange-1	76.3494	orange	adult_female	Bacteria	Proteobacteria	Gammaproteobacteria	Enterobacteriales	Enterobacteriaceae	Providencia
316	ASV129	females-orange-1	17.1686	orange	adult_female	Bacteria	Proteobacteria	Gammaproteobacteria	Enterobacteriales	Enterobacteriaceae	Morganella
483	ASV1193	females-orange-1	1.53308	orange	adult_female	Bacteria	Proteobacteria	Gammaproteobacteria	Pseudomonadales	Moraxellaceae	Acinetobacter
511	ASV1902	females-orange-1	2.22521	orange	adult_female	Bacteria	Proteobacteria	Gammaproteobacteria	Pseudomonadales	Pseudomonadaceae	Pseudomonas
607	ASV1407	females-orange-1	1.2071	orange	adult_female	Bacteria	Proteobacteria	Gammaproteobacteria	Xanthomonadales	Xanthomonadaceae	Stenotrophomonas
268	ASV150	females-manzano-pepper-5	99.9953	manzano_pepper	adult_female	Bacteria	Proteobacteria	Gammaproteobacteria	Enterobacteriales	Enterobacteriaceae	Providencia
278	ASV150	females-manzano-pepper-4	98.4619	manzano_pepper	adult_female	Bacteria	Proteobacteria	Gammaproteobacteria	Enterobacteriales	Enterobacteriaceae	Providencia
274	ASV150	females-manzano-pepper-3	99.7237	manzano_pepper	adult_female	Bacteria	Proteobacteria	Gammaproteobacteria	Enterobacteriales	Enterobacteriaceae	Providencia
279	ASV150	females-manzano-pepper-2	97.8367	manzano_pepper	adult_female	Bacteria	Proteobacteria	Gammaproteobacteria	Enterobacteriales	Enterobacteriaceae	Providencia
284	ASV150	females-manzano-pepper-1	92.7764	manzano_pepper	adult_female	Bacteria	Proteobacteria	Gammaproteobacteria	Enterobacteriales	Enterobacteriaceae	Providencia
509	ASV1902	females-manzano-pepper-1	3.16572	manzano_pepper	adult_female	Bacteria	Proteobacteria	Gammaproteobacteria	Pseudomonadales	Pseudomonadaceae	Pseudomonas
597	ASV1407	females-manzano-pepper-1	3.50812	manzano_pepper	adult_female	Bacteria	Proteobacteria	Gammaproteobacteria	Xanthomonadales	Xanthomonadaceae	Stenotrophomonas
494	ASV1902	females-mango-5	95.7635	mango	adult_female	Bacteria	Proteobacteria	Gammaproteobacteria	Pseudomonadales	Pseudomonadaceae	Pseudomonas
535	ASV138	females-mango-5	1.16978	mango	adult_female	Bacteria	Proteobacteria	Alphaproteobacteria	Rhizobiales	Rhizobiaceae	Ochrobactrum
575	ASV4311	females-mango-5	1.39108	mango	adult_female	Bacteria	Bacteroidetes	Bacteroidia	Flavobacteriales	Weeksellaceae	Empedobacter
606	ASV1407	females-mango-5	1.26462	mango	adult_female	Bacteria	Proteobacteria	Gammaproteobacteria	Xanthomonadales	Xanthomonadaceae	Stenotrophomonas
242	ASV9009	females-mango-4	25	mango	adult_female	Bacteria	Actinobacteria	Actinobacteria	Corynebacteriales	Corynebacteriaceae	Lawsonella
513	ASV138	females-mango-4	75	mango	adult_female	Bacteria	Proteobacteria	Alphaproteobacteria	Rhizobiales	Rhizobiaceae	Ochrobactrum
493	ASV1902	females-mango-3	96.6061	mango	adult_female	Bacteria	Proteobacteria	Gammaproteobacteria	Pseudomonadales	Pseudomonadaceae	Pseudomonas
534	ASV9007	females-mango-3	1.27022	mango	adult_female	Bacteria	Proteobacteria	Alphaproteobacteria	Rhizobiales	Rhizobiaceae	Aureimonas
603	ASV1407	females-mango-3	1.37938	mango	adult_female	Bacteria	Proteobacteria	Gammaproteobacteria	Xanthomonadales	Xanthomonadaceae	Stenotrophomonas
383	ASV2836	females-mango-2	13.1432	mango	adult_female	Bacteria	Bacteroidetes	Bacteroidia	Flavobacteriales	Flavobacteriaceae	Myroides
502	ASV1902	females-mango-2	17.4215	mango	adult_female	Bacteria	Proteobacteria	Gammaproteobacteria	Pseudomonadales	Pseudomonadaceae	Pseudomonas
552	ASV5359	females-mango-2	49.4893	mango	adult_female	Bacteria	Bacteroidetes	Bacteroidia	Sphingobacteriales	Sphingobacteriaceae	Sphingobacterium
573	ASV9801	females-mango-2	2.13914	mango	adult_female	Bacteria	Bacteroidetes	Bacteroidia	Flavobacteriales	Weeksellaceae	Chryseobacterium
590	ASV1407	females-mango-2	16.8433	mango	adult_female	Bacteria	Proteobacteria	Gammaproteobacteria	Xanthomonadales	Xanthomonadaceae	Stenotrophomonas
36	ASV190	females-mango-1	40.3581	mango	adult_female	Bacteria	Proteobacteria	Alphaproteobacteria	Acetobacterales	Acetobacteraceae	Gluconobacter
307	ASV102	females-mango-1	23.5537	mango	adult_female	Bacteria	Proteobacteria	Gammaproteobacteria	Enterobacteriales	Enterobacteriaceae	Tatumella
314	ASV1885	females-mango-1	18.3196	mango	adult_female	Bacteria	Proteobacteria	Gammaproteobacteria	Enterobacteriales	Enterobacteriaceae	Rosenbergiella
525	ASV138	females-mango-1	13.3609	mango	adult_female	Bacteria	Proteobacteria	Alphaproteobacteria	Rhizobiales	Rhizobiaceae	Ochrobactrum
559	ASV2819	females-mango-1	4.40771	mango	adult_female	Bacteria	Firmicutes	Bacilli	Lactobacillales	Streptococcaceae	Lactococcus
